# Supplementary material for: Intra- and inter-individual metabolic profiling highlights carnitine and lysophosphatidylcholine pathways as key molecular defects in type 2 diabetes
Source: Sci Rep. 2019 Jul 4;9:9653. doi: 10.1038/s41598-019-45906-5 (PMC6609645; doi:10.1038/s41598-019-45906-5)
Supplement: Supplementary file 2 — Dataset 1 [file 41598_2019_45906_MOESM2_ESM.xlsx]

## Sheet: Info
List of Supplementary Tables
Table S1	Description of the available clinical data (covariates), types and units. P-values for 3 classes are calculated from Kruskal-Wallis test for Controls VS Pre-diabetics VS T2D. P-values for 2 classes are calculated from Wilcoxon rank sum test for Controls VS T2D.
Table S2	Estimation of cofactors for various covariates between non-diabetes and T2D from glmnet. The calculations were performed separately for each MS technology and tissue. Lambda shows the minimum mean cross-validated error. The rest of the columns show the coefficients calculated by glmnet. The names of the internal standards (IS) are explained in a legend below the table.
Table S3	MBROLE 2.0 classification enrichment of significant metabolites between non-diabetes and T2D across various tissues. Here we show only metabolites' classes with FDR<0.1 and at least 3 metabolites in the set. Set is the full set of related metabolites that the corresponding database contains. In set is the number of significant metabolites detected in the database.
Table S4	Nomenclature for metabolites’ abbreviations in Figure 3 and Figure 4.
Table S5	MBROLE 2.0 pathway enrichment of significant metabolites between non-diabetes and T2D across various tissues. Here we show only metabolites' pathways with FDR<0.1 and at least 3 metabolites in the set. Set is the full set of related metabolites that the corresponding database contains. In set is the number of significant metabolites detected in the database.
Table S6	MBROLE 2.0 biological roles enrichment of significant metabolites between non-diabetes and T2D across various tissues. Here we show only metabolites' biological roles with FDR<0.1 and at least 3 metabolites in the set. Set is the full set of related metabolites that the corresponding database contains. In set is the number of significant metabolites detected in the database.
Table S7	ROSETTA quality metrics. The table contains: i) the seed we used to run both Boruta and ROSETTA for each tissue; ii) the mean accuracy and its standard deviation; iii) the mean ROC AUC and its standard deviation for the decision class T2D; and iv) the mean ROC AUC and its standard deviation for decision class Non-Diabetes.
Table S8	Tissue-specific rules from the rule-based models from ROSETTA. Next to the rules there is the accuracy, support and p-value for each rule.
Table S9	Number of significantly correlated metabolites to various covariates per tissue. The calculation was based on Spearman correlation and Holm’s correction for multiple testing was applied to the p-values. Each cell represents the ratio of statistically significant metabolites to the total number of metabolites detected by GCMS and LCMS in the corresponding tissue.
Table S10	Small compounds and metabolic pathway databases employed to construct the curated sets of metabolites and metabolic pathways.
Legend
	p-value<0.05
	0.05<p-value<0.1

## Sheet: Table S1
Covariate	Abbreviation	Unit	Tissue	Controls	Pre-diabetes	Non-Diabetes	Type-2 Diabetes	pval_3_Classes*	pval_2_Classes*
Gender	Gender	F/M	-	7(41%)/10(59%)	4(31%)/9(69%)	11(37%)/19(63%)	4(31%)/9(69%)	-	-
Age	Age	Years	-	59 ± 10	64 ± 8	61 ± 9	65 ± 7	0.2124	0.3013
Body-Mass Index	BMI	kg/m2	-	26.5 ± 3.8	27.6 ± 5.6	27.0 ± 4.6	27.9 ± 5.6	0.8417	1
Hemoglobin A1c	HbA1c	%	-	5.4 ± 0.2	5.9 ± 0.1	5.6 ± 0.3	7.3 ± 1.4	1.118e-08	6.917e-07
Blood group	BG	A/B/AB/0/U	-	11(65%)/0(0%)/0(0%)/5(29%)/1(6%)	5(39%)/0(%)/3(22%)/5(39%)/0(0%)	16(53%)/0(0%)/3(10%)/10(33%)/1(3%)	4(31%)/2(15%)/1(8%)/6(46%)/0(0%)	-	-
Glucose-stimulated insulin secretion	GSIS	mmol/(l of glucose)	-	11.8 ± 5.6	15.1 ± 30.8	13.2 ± 20.3	5.0 ± 2.5	0.001378	0.00256
Sample weight	SW	mg (VAT, pancreatic islets, liver & muscle) OR ml (serum)	VAT	20.6 ± 1.9	21.4 ± 1.6	20.1 ± 1.8	21.3 ± 2.0	0.6897	0.6243
			Liver	10.4 ± 1.8	10.1 ± 1.1	10.3 ± 1.5	10.7 ± 1.1	0.4248	0.5132
			Pancreatic Islets	10.6 ± 1.5	10.4 ± 1.0	10.5 ± 1.3	10.8 ± 1.8	0.6269	0.7172
			Muscle	10.6 ± 1.4	11.0 ± 1.1	10.7 ± 1.3	10.9 ± 1.5	0.5705	0.8843
			Serum	100.0 ± 0.0	100.0 ± 0.0	100.0 ± 0.0	100.0 ± 0.0	NA	NA
* 2 classes is Non-Diabetes to T2D, while 3 classes is controls, to pre-diabetes to T2D. P-value was calculated from Wilcoxon-Mann Whitney test and Kruskal-Wallis test.

## Sheet: Table S2
MS Technology	Tissue	Lambda		Intercept	Covariates
		Raw Lambda Min	Log Lambda Min		Age	BMI	GSIS	SW	IS1	IS2	IS3	IS4	IS5	IS6	IS7
GC-MS	VAT	0.155982	-1.85802	-0.925801	0	0	0	0	0.212822	-	-	-	-	-	-
	Liver	0.0696149	-2.66478	-0.864477	0.165107	0.140158	0	0.0167896	0.557204	-	-	-	-	-	-
	Pancreatic Islets	0.188382	-1.66928	-0.916291	0	0	0	0	0	-	-	-	-	-	-
	Muscle	0.20074	-1.60574	-0.836248	0	0	0	0	0	-	-	-	-	-	-
	Serum	0.20074	-1.60574	-0.836248	0	0	0	0	0	-	-	-	-	-	-
LC-MS negative	VAT	0.166219	-1.79445	-0.839606	0	0	0	0	0.131197	0	0	0	-	-	-
	Liver	0.207254	-1.57381	-0.802346	0	0	0	0	0	0	0	0	0	0	0
	Pancreatic Islets	0.165499	-1.79879	-0.924285	0	0	0	0	0	0	0	0.0322271	0.0634947	0.106732	0
	Muscle	0.336795	-1.08828	-0.836248	0	0	0	0	0	0	0	0	0	0	0
	Serum	0.336795	-1.08828	-0.836248	0	0	0	0	0	0	0	0	0	0	0
LC-MS positive	VAT	0.232531	-1.45873	-0.916291	0	0	0	0	0	0	-	-	-	-	-
	Liver	0.207254	-1.57381	-0.802346	0	0	0	0	0	0	0	0	0	0	0
	Pancreatic Islets	0.176241	-1.7359	-0.92146	0	0	0	0	0	0	0	0	0.0889398	0.0707782	0
	Muscle	0.353778	-1.03908	-0.836248	0	0	0	0	0	0	0	0	0	0	0
	Serum	0.336795	-1.08828	-0.836248	0	0	0	0	0	0	0	0	0	0	0
MS Technology	Tissue	IS Covariate 1	IS Covariate 2	IS Covariate 3	IS Covariate 4	IS Covariate 5	IS Covariate 6	IS Covariate 7
GC-MS	VAT	SALICYLIC ACID-D4-2TMS	-	-	-	-	-	-
	Liver	SUCROSE-13C12-8TMS	-	-	-	-	-	-
	Pancreatic Islets	SUCROSE-13C12-8TMS	-	-	-	-	-	-
	Muscle	SUCROSE-13C12-8TMS	-	-	-	-	-	-
	Serum	SUCROSE-13C12-8TMS	-	-	-	-	-	-
LC-MS negative	VAT	Phenylalanine (13C9) [M-H]-	Cholic Acid (2,2,4,4-D4) [M-H]-	Cholic Acid (2,2,4,4-D4) [M-H+HCOOH]-	Cholic Acid (2,2,4,4-D4) [M-2H+HCOOH+Na]-	-	-	-
	Liver	Phenylalanine (13C9) [M-H]-	Caffeic Acid (13C9) [M-H]-	Caffeic Acid (13C9) [M-H-CO2]-	Cholic Acid (2,2,4,4-D4) [M-H]-	Cholic Acid (2,2,4,4-D4) [M+HCOO]-	Cholic Acid (2,2,4,4-D4) [M+NaCOO]-	Arachidonic Acid (C20:4) (D8) [M-H]-
	Pancreatic Islets	Phenylalanine (13C9) [M-H]-	Caffeic Acid (13C9) [M-H]-	Caffeic Acid (13C9) [M-H-CO2]-	Cholic Acid (2,2,4,4-D4) [M-H]-	Cholic Acid (2,2,4,4-D4) [M+HCOO]-	Cholic Acid (2,2,4,4-D4) [M+NaCOO]-	Arachidonic Acid (C20:4) (D8) [M-H]-
	Muscle	Phenylalanine (13C9) [M-H]-	Caffeic Acid (13C9) [M-H]-	Caffeic Acid (13C9) [M-H-CO2]-	Cholic Acid (2,2,4,4-D4) [M-H]-	Cholic Acid (2,2,4,4-D4) [M+HCOO]-	Cholic Acid (2,2,4,4-D4) [M+NaCOO]-	Arachidonic Acid (C20:4) (D8) [M-H]-
	Serum	Phenylalanine (13C9) [M-H]-	Caffeic Acid (13C9) [M-H]-	Caffeic Acid (13C9) [M-H-CO2]-	Cholic Acid (2,2,4,4-D4) [M-H]-	Cholic Acid (2,2,4,4-D4) [M-H+HCOOH]-	Cholic Acid (2,2,4,4-D4) [M-2H+HCOOH+Na]-	Arachidonic Acid (C20:4) (D8) [M-H]-
LC-MS positive	VAT	Phenylalanine (13C9) [M+H-HCOOH]+	Cholic Acid (2,2,4,4-D4) [M+NH4]+	-	-	-	-	-
	Liver	Phenylalanine (13C9) [M+H]+	Phenylalanine (13C9) [M+H-HCOOH]+	Caffeine (trimethyl-13C3) [M+H]+	Caffeic Acid (13C9) [M+H]+	Cholic Acid (2,2,4,4-D4) [M+H-2*H2O]+	Cholic Acid (2,2,4,4-D4) [M+H-3*H2O]+	Cholic Acid (2,2,4,4-D4) [M+NH4]+
	Pancreatic Islets	Phenylalanine (13C9) [M+H]+	Phenylalanine (13C9) [M+H-HCOOH]+	Caffeine (trimethyl-13C3) [M+H]+	Caffeic Acid (13C9) [M+H]+	Cholic Acid (2,2,4,4-D4) [M+H-2*H2O]+	Cholic Acid (2,2,4,4-D4) [M+H-3*H2O]+	Cholic Acid (2,2,4,4-D4) [M+NH4]+
	Muscle	Phenylalanine (13C9) [M+H]+	Phenylalanine (13C9) [M+H-HCOOH]+	Caffeine (trimethyl-13C3) [M+H]+	Caffeic Acid (13C9) [M+H]+	Cholic Acid (2,2,4,4-D4) [M+H-2*H2O]+	Cholic Acid (2,2,4,4-D4) [M+H-3*H2O]+	Cholic Acid (2,2,4,4-D4) [M+NH4]+
	Serum	Phenylalanine (13C9) [M+H]+	Phenylalanine (13C9) [M+H-HCOOH]+	Caffeine (trimethyl-13C3) [M+H]+	Caffeic Acid (13C9) [M+H]+	Cholic Acid (2,2,4,4-D4) [M+H-2*H2O]+	Cholic Acid (2,2,4,4-D4) [M+H-3*H2O]+	Cholic Acid (2,2,4,4-D4) [M+NH4]+

## Sheet: Table S3
Tissue	Annotation	Database	set	in set	background	in background	FDR correction	Submitted IDs	Matching IDs
VAT	Alpha Amino Acids and Derivatives	HMDB	22	11	41507	427	0	HMDB00162 HMDB00187 HMDB00696 HMDB00191 HMDB00172 HMDB00687 HMDB00929 HMDB00159 HMDB00168 HMDB00158 HMDB00641	HMDB00162 HMDB00187 HMDB00696 HMDB00191 HMDB00172 HMDB00687 HMDB00929 HMDB00159 HMDB00168 HMDB00158 HMDB00641
	Amino Acids and Derivatives	HMDB	22	11	41507	700	7.01e-13	HMDB00162 HMDB00187 HMDB00696 HMDB00191 HMDB00172 HMDB00687 HMDB00929 HMDB00159 HMDB00168 HMDB00158 HMDB00641	HMDB00162 HMDB00187 HMDB00696 HMDB00191 HMDB00172 HMDB00687 HMDB00929 HMDB00159 HMDB00168 HMDB00158 HMDB00641
	Amino Acids, Peptides, and Analogues	HMDB	22	12	41507	1379	2.21e-11	HMDB00162 HMDB00187 HMDB11733 HMDB00696 HMDB00191 HMDB00172 HMDB00687 HMDB00929 HMDB00159 HMDB00168 HMDB00158 HMDB00641	HMDB00162 HMDB00187 HMDB11733 HMDB00696 HMDB00191 HMDB00172 HMDB00687 HMDB00929 HMDB00159 HMDB00168 HMDB00158 HMDB00641
	Alpha Amino Acids	YMDB	17	11	1998	116	2.48e-09	HMDB00162 HMDB00187 HMDB00696 HMDB00191 HMDB00172 HMDB00687 HMDB00929 HMDB00159 HMDB00168 HMDB00158 HMDB00641	YMDB00378 YMDB00112 YMDB00318 YMDB00896 YMDB00038 YMDB00387 YMDB00997 YMDB00126 YMDB00304 YMDB00995 YMDB00226 YMDB00849 YMDB00364 YMDB00805 YMDB00002
	Amino Acids	YMDB	17	11	1998	145	1.47e-08	HMDB00162 HMDB00187 HMDB00696 HMDB00191 HMDB00172 HMDB00687 HMDB00929 HMDB00159 HMDB00168 HMDB00158 HMDB00641	YMDB00378 YMDB00112 YMDB00318 YMDB00896 YMDB00038 YMDB00387 YMDB00997 YMDB00126 YMDB00304 YMDB00995 YMDB00226 YMDB00849 YMDB00364 YMDB00805 YMDB00002
	Amino Acids and Polypeptides	YMDB	17	11	1998	158	2.5e-08	HMDB00162 HMDB00187 HMDB00696 HMDB00191 HMDB00172 HMDB00687 HMDB00929 HMDB00159 HMDB00168 HMDB00158 HMDB00641	YMDB00378 YMDB00112 YMDB00318 YMDB00896 YMDB00038 YMDB00387 YMDB00997 YMDB00126 YMDB00304 YMDB00995 YMDB00226 YMDB00849 YMDB00364 YMDB00805 YMDB00002
	primary aliphatic amine (alkylamine)	HMDB	22	11	41507	2558	3.6e-07	HMDB00187 HMDB11733 HMDB00696 HMDB00191 HMDB00172 HMDB00687 HMDB00929 HMDB00159 HMDB00168 HMDB00158 HMDB00641	HMDB00187 HMDB11733 HMDB00696 HMDB00191 HMDB00172 HMDB00687 HMDB00929 HMDB00159 HMDB00168 HMDB00158 HMDB00641 YMDB00112 YMDB00318 YMDB00896 YMDB00038 YMDB00387 YMDB00997 YMDB00126 YMDB00304 YMDB00995 YMDB00226 YMDB00849 YMDB00364 YMDB00805 YMDB00002
	carboxylic acid	HMDB	22	13	41507	4847	2.14e-06	HMDB00162 HMDB00220 HMDB00187 HMDB11733 HMDB00696 HMDB00191 HMDB00172 HMDB00687 HMDB00929 HMDB00159 HMDB00168 HMDB00158 HMDB00641	HMDB00162 HMDB00220 HMDB00187 HMDB11733 HMDB00696 HMDB00191 HMDB00172 HMDB00687 HMDB00929 HMDB00159 HMDB00168 HMDB00158 HMDB00641 YMDB00378 YMDB00069 YMDB00785 YMDB00112 YMDB00318 YMDB00896 YMDB00038 YMDB00387 YMDB00997 YMDB00126 YMDB00304 YMDB00995 YMDB00226 YMDB00849 YMDB00364 YMDB00805 YMDB00002
	Carbohydrates and Carbohydrate Conjugates	HMDB	22	4	41507	1292	0.0442	HMDB03213 HMDB02928 HMDB01401 HMDB00055	HMDB03213 HMDB02928 HMDB01401 HMDB00055 YMDB00947 YMDB00869
Liver	Amino Acids and Derivatives	HMDB	76	19	41507	700	0	HMDB00162 HMDB00056 HMDB00187 HMDB00161 HMDB00641 HMDB00510 HMDB00574 HMDB00714 HMDB00168 HMDB00929 HMDB00214 HMDB00191 HMDB00064 HMDB00684 HMDB00123 HMDB00158 HMDB00172 HMDB00167 HMDB00883	HMDB00162 HMDB00056 HMDB00187 HMDB00161 HMDB00641 HMDB00510 HMDB00574 HMDB00714 HMDB00168 HMDB00929 HMDB00214 HMDB00191 HMDB00064 HMDB00684 HMDB00123 HMDB00158 HMDB00172 HMDB00167 HMDB00883
	Alpha Amino Acids and Derivatives	HMDB	76	17	41507	427	0	HMDB00162 HMDB00187 HMDB00161 HMDB00641 HMDB00510 HMDB00574 HMDB00168 HMDB00929 HMDB00214 HMDB00191 HMDB00064 HMDB00684 HMDB00123 HMDB00158 HMDB00172 HMDB00167 HMDB00883	HMDB00162 HMDB00187 HMDB00161 HMDB00641 HMDB00510 HMDB00574 HMDB00168 HMDB00929 HMDB00214 HMDB00191 HMDB00064 HMDB00684 HMDB00123 HMDB00158 HMDB00172 HMDB00167 HMDB00883
	Alpha Amino Acids	HMDB	76	17	41507	13	0	HMDB60475 HMDB00162 HMDB00187 HMDB00161 HMDB00641 HMDB00510 HMDB00574 HMDB00168 HMDB00929 HMDB00214 HMDB00191 HMDB00684 HMDB00123 HMDB00158 HMDB00172 HMDB00167 HMDB00883	HMDB60475 YMDB00378 YMDB00112 YMDB00154 YMDB00002 YMDB00999 YMDB00046 YMDB00226 YMDB00849 YMDB00126 YMDB00353 YMDB00896 YMDB00375 YMDB00016 YMDB00364 YMDB00805 YMDB00038 YMDB00214 YMDB00152
	Acyl Carnitines	HMDB	76	11	41507	54	0	HMDB00651 HMDB00222 HMDB05066 HMDB00705 HMDB06317 HMDB02013 HMDB02014 HMDB13130 HMDB00688 HMDB13128 HMDB00824	HMDB00651 HMDB00222 HMDB05066 HMDB00705 HMDB06317 HMDB02013 HMDB02014 HMDB13130 HMDB00688 HMDB13128 HMDB00824 YMDB01534 YMDB01531 YMDB01536 YMDB01532
	carnitine	HMDB	76	12	41507	54	0	HMDB00651 HMDB00222 HMDB05066 HMDB00705 HMDB06317 HMDB02013 HMDB02014 HMDB13130 HMDB00688 HMDB13128 HMDB00824 HMDB00062	HMDB00651 HMDB00222 HMDB05066 HMDB00705 HMDB06317 HMDB02013 HMDB02014 HMDB13130 HMDB00688 HMDB13128 HMDB00824 YMDB01534 YMDB01531 YMDB01536 YMDB01532 YMDB00188 YMDB00616
	carboxylic acid salt	HMDB	76	13	41507	316	6.68e-13	HMDB00651 HMDB00222 HMDB05066 HMDB00705 HMDB06317 HMDB02013 HMDB02014 HMDB13130 HMDB00688 HMDB13128 HMDB00824 HMDB00062 HMDB06318	HMDB00651 HMDB00222 HMDB05066 HMDB00705 HMDB06317 HMDB02013 HMDB02014 HMDB13130 HMDB00688 HMDB13128 HMDB00824 HMDB00062 HMDB06318 YMDB01534 YMDB01531 YMDB01536 YMDB01532 YMDB00188 YMDB00616
	carboxylic acid	HMDB	76	35	41507	4847	2.12e-12	HMDB00357 HMDB00267 HMDB00162 HMDB00220 HMDB00056 HMDB00827 HMDB00187 HMDB00161 HMDB00641 HMDB13130 HMDB00744 HMDB00631 HMDB00510 HMDB05765 HMDB00574 HMDB02183 HMDB00714 HMDB00190 HMDB00134 HMDB60475 HMDB00168 HMDB00929 HMDB00638 HMDB00214 HMDB00191 HMDB00064 HMDB00684 HMDB00123 HMDB00158 HMDB00637 HMDB00210 HMDB00138 HMDB00172 HMDB00167 HMDB00883	HMDB00357 HMDB00267 HMDB00162 HMDB00220 HMDB00056 HMDB00827 HMDB00187 HMDB00161 HMDB00641 HMDB13130 HMDB00744 HMDB00631 HMDB00510 HMDB05765 HMDB00574 HMDB02183 HMDB00714 HMDB00190 HMDB00134 HMDB60475 HMDB00168 HMDB00929 HMDB00638 HMDB00214 HMDB00191 HMDB00064 HMDB00684 HMDB00123 HMDB00158 HMDB00637 HMDB00210 HMDB00138 HMDB00172 HMDB00167 HMDB00883 YMDB01561 YMDB00107 YMDB00378 YMDB00069 YMDB00785…
	Monosaccharide Phosphates	HMDB	76	5	41507	7	8.44e-12	HMDB00126 HMDB01401 HMDB01548 HMDB00124 HMDB00086	HMDB00126 YMDB00947 YMDB00073 YMDB00119 YMDB00078 YMDB00694
	Amino Acids, Peptides, and Analogues	HMDB	76	20	41507	1379	8.65e-12	HMDB00162 HMDB00056 HMDB00187 HMDB00161 HMDB00641 HMDB00510 HMDB05765 HMDB00574 HMDB00714 HMDB00168 HMDB00929 HMDB00214 HMDB00191 HMDB00064 HMDB00684 HMDB00123 HMDB00158 HMDB00172 HMDB00167 HMDB00883	HMDB00162 HMDB00056 HMDB00187 HMDB00161 HMDB00641 HMDB00510 HMDB05765 HMDB00574 HMDB00714 HMDB00168 HMDB00929 HMDB00214 HMDB00191 HMDB00064 HMDB00684 HMDB00123 HMDB00158 HMDB00172 HMDB00167 HMDB00883
	Amino Acids	YMDB	49	21	1998	145	6.77e-11	HMDB00267 HMDB00251 HMDB00162 HMDB00056 HMDB00187 HMDB00161 HMDB00641 HMDB00510 HMDB00574 HMDB00168 HMDB00929 HMDB00214 HMDB00191 HMDB00684 HMDB00123 HMDB00062 HMDB00158 HMDB00210 HMDB00172 HMDB00167 HMDB00883	YMDB00107 YMDB00772 YMDB00378 YMDB00195 YMDB00112 YMDB00154 YMDB00002 YMDB00999 YMDB00046 YMDB00226 YMDB00849 YMDB00126 YMDB00353 YMDB00896 YMDB00375 YMDB00016 YMDB00188 YMDB00616 YMDB00364 YMDB00805 YMDB00203 YMDB00038 YMDB00214 YMDB00152
	Amino Acids and Polypeptides	YMDB	49	21	1998	158	1.94e-10	HMDB00267 HMDB00251 HMDB00162 HMDB00056 HMDB00187 HMDB00161 HMDB00641 HMDB00510 HMDB00574 HMDB00168 HMDB00929 HMDB00214 HMDB00191 HMDB00684 HMDB00123 HMDB00062 HMDB00158 HMDB00210 HMDB00172 HMDB00167 HMDB00883	YMDB00107 YMDB00772 YMDB00378 YMDB00195 YMDB00112 YMDB00154 YMDB00002 YMDB00999 YMDB00046 YMDB00226 YMDB00849 YMDB00126 YMDB00353 YMDB00896 YMDB00375 YMDB00016 YMDB00188 YMDB00616 YMDB00364 YMDB00805 YMDB00203 YMDB00038 YMDB00214 YMDB00152
	quaternary ammonium salt	HMDB	76	17	41507	1427	1.2e-08	HMDB00651 HMDB00222 HMDB05066 HMDB00705 HMDB06317 HMDB02013 HMDB02014 HMDB13130 HMDB00688 HMDB13128 HMDB00824 HMDB06318 HMDB10382 HMDB00086 HMDB12108 HMDB00895 HMDB00062	HMDB00651 HMDB00222 HMDB05066 HMDB00705 HMDB06317 HMDB02013 HMDB02014 HMDB13130 HMDB00688 HMDB13128 HMDB00824 HMDB06318 HMDB10382 HMDB00086 HMDB12108 HMDB00895 YMDB01534 YMDB01531 YMDB01536 YMDB01532 YMDB00188 YMDB00616 YMDB01179 YMDB00309 YMDB00694
	primary aliphatic amine (alkylamine)	HMDB	76	21	41507	2558	6.23e-08	HMDB00224 HMDB00251 HMDB00056 HMDB00187 HMDB00161 HMDB00641 HMDB00510 HMDB05765 HMDB00574 HMDB60475 HMDB00168 HMDB00929 HMDB00214 HMDB00191 HMDB00684 HMDB00123 HMDB00158 HMDB00172 HMDB00167 HMDB00883 HMDB00149	HMDB00224 HMDB00251 HMDB00056 HMDB00187 HMDB00161 HMDB00641 HMDB00510 HMDB05765 HMDB00574 HMDB60475 HMDB00168 HMDB00929 HMDB00214 HMDB00191 HMDB00684 HMDB00123 HMDB00158 HMDB00172 HMDB00167 HMDB00883 YMDB00125 YMDB00009 YMDB00772 YMDB00195 YMDB00112 YMDB00154 YMDB00002 YMDB00999 YMDB00046 YMDB00226 YMDB00849 YMDB00126 YMDB00353 YMDB00896 YMDB00375 YMDB00016 YMDB00364 YMDB00805 YMDB00038 YMDB00214…
	24-keto-steroid	HMDB	76	5	41507	40	1.56e-07	HMDB00896 HMDB00631 HMDB00637 HMDB00138 HMDB00951	HMDB00896 HMDB00631 HMDB00637 HMDB00138 HMDB00951
	choline	HMDB	76	15	41507	1292	1.56e-07	HMDB00651 HMDB00222 HMDB05066 HMDB00705 HMDB06317 HMDB02013 HMDB02014 HMDB13130 HMDB00688 HMDB13128 HMDB00824 HMDB00062 HMDB10382 HMDB00086 HMDB12108	HMDB00651 HMDB00222 HMDB05066 HMDB00705 HMDB06317 HMDB02013 HMDB02014 HMDB13130 HMDB00688 HMDB13128 HMDB00824 HMDB00062 HMDB10382 HMDB00086 HMDB12108 YMDB01534 YMDB01531 YMDB01536 YMDB01532 YMDB00188 YMDB00616 YMDB01179 YMDB00309 YMDB00694
	Monosaccharides	HMDB	76	7	41507	196	9.97e-07	HMDB01401 HMDB00126 HMDB01548 HMDB00122 HMDB00124 HMDB01129 HMDB00086	HMDB01401 HMDB00126 HMDB01548 HMDB00122 HMDB00124 HMDB01129 YMDB00947 YMDB00073 YMDB00119 YMDB00286 YMDB00078 YMDB00694
	Glycinated Bile Acids and Derivatives	HMDB	76	3	41507	14	2.53e-05	HMDB00631 HMDB00637 HMDB00138	HMDB00631 HMDB00637 HMDB00138
	dihydroxy bile acid, alcohol, or derivative	HMDB	76	4	41507	75	0.00012	HMDB00896 HMDB00631 HMDB00637 HMDB00951	HMDB00896 HMDB00631 HMDB00637 HMDB00951
	n-acylglycine	HMDB	76	4	41507	74	0.00012	HMDB00631 HMDB05765 HMDB00637 HMDB00138	HMDB00631 HMDB05765 HMDB00637 HMDB00138
	Hexoses	HMDB	76	4	41507	86	0.000196	HMDB01401 HMDB00122 HMDB00124 HMDB01129	HMDB01401 HMDB00122 HMDB00124 HMDB01129
	Fatty Esters	YMDB	49	4	1998	8	0.000236	HMDB00222 HMDB05066 HMDB02013 HMDB02014	YMDB01534 YMDB01531 YMDB01536 YMDB01532
	Straight Chain Fatty Acids	HMDB	76	3	41507	39	0.000484	HMDB00220 HMDB00827 HMDB00638	HMDB00220 HMDB00827 HMDB00638 YMDB00069 YMDB00785 YMDB00682 YMDB00678
	Alcohols and Polyols	HMDB	76	4	41507	114	0.000532	HMDB00895 HMDB00149 HMDB00086 HMDB00131	HMDB00895 YMDB00009 YMDB00309 YMDB00283
	hydroxy bile acid, alcohol, or derivative	HMDB	76	5	41507	229	0.00056	HMDB00896 HMDB00631 HMDB00637 HMDB00138 HMDB00951	HMDB00896 HMDB00631 HMDB00637 HMDB00138 HMDB00951
	Fatty Acid Esters	HMDB	76	12	41507	1779	0.000734	HMDB00651 HMDB00222 HMDB05066 HMDB00705 HMDB06317 HMDB02013 HMDB02014 HMDB13130 HMDB00688 HMDB13128 HMDB00824 HMDB06318	HMDB00651 HMDB00222 HMDB05066 HMDB00705 HMDB06317 HMDB02013 HMDB02014 HMDB13130 HMDB00688 HMDB13128 HMDB00824 HMDB06318
	Fatty Acids and Conjugates	HMDB	76	6	41507	403	0.000774	HMDB00220 HMDB00827 HMDB02183 HMDB00134 HMDB00638 HMDB00357	HMDB00220 HMDB00827 HMDB02183 HMDB00134 HMDB00638 YMDB01561 YMDB00069 YMDB00785 YMDB00682 YMDB00101 YMDB00678
	Carbohydrates and Carbohydrate Conjugates	HMDB	76	10	41507	1292	0.000874	HMDB01401 HMDB00126 HMDB01548 HMDB00122 HMDB00124 HMDB01129 HMDB00131 HMDB00568 HMDB00048 HMDB00086	HMDB01401 HMDB00126 HMDB01548 HMDB00122 HMDB00124 HMDB01129 HMDB00131 HMDB00568 HMDB00048 YMDB00947 YMDB00073 YMDB00119 YMDB00286 YMDB00078 YMDB00694 YMDB00895
	carboxamide_group	HMDB	76	15	41507	2766	0.000881	HMDB01859 HMDB00267 HMDB01406 HMDB00641 HMDB00896 HMDB00631 HMDB05765 HMDB00714 HMDB00562 HMDB00168 HMDB01129 HMDB00637 HMDB00210 HMDB00138 HMDB00951	HMDB01859 HMDB00267 HMDB01406 HMDB00641 HMDB00896 HMDB00631 HMDB05765 HMDB00714 HMDB00562 HMDB00168 HMDB01129 HMDB00637 HMDB00210 HMDB00138 HMDB00951
	Alkylamines	HMDB	76	3	41507	63	0.00143	HMDB00149 HMDB00062 HMDB00210	HMDB00149 HMDB00062 HMDB00210
	sulfonic acid	HMDB	76	3	41507	87	0.00334	HMDB00896 HMDB00951 HMDB00251	HMDB00896 HMDB00951 YMDB00772
	secondary carboxylic acid amide	HMDB	76	12	41507	2374	0.00648	HMDB01859 HMDB00267 HMDB00896 HMDB00631 HMDB05765 HMDB00714 HMDB00562 HMDB01129 HMDB00637 HMDB00210 HMDB00138 HMDB00951	HMDB01859 HMDB00267 HMDB00896 HMDB00631 HMDB05765 HMDB00714 HMDB00562 HMDB01129 HMDB00637 HMDB00210 HMDB00138 HMDB00951 YMDB00107 YMDB00203
	Aliphatic Acyclic Compounds	HMDB	76	7	41507	880	0.00648	HMDB00149 HMDB00294 HMDB00062 HMDB00210 HMDB00895 HMDB00086 HMDB00131	HMDB00149 HMDB00294 HMDB00062 HMDB00210 HMDB00895 YMDB00009 YMDB00003 YMDB00309 YMDB00283
	12-hydroxy-steroid	HMDB	76	3	41507	114	0.00648	HMDB00896 HMDB00631 HMDB00138	HMDB00896 HMDB00631 HMDB00138
	hemiacetal	HMDB	76	5	41507	537	0.0146	HMDB01401 HMDB01548 HMDB00122 HMDB01129 HMDB00048	HMDB01401 HMDB01548 HMDB00122 HMDB01129 HMDB00048 YMDB00947 YMDB00119 YMDB00286 YMDB00895
	3-hydroxy-steroid	HMDB	76	5	41507	573	0.0182	HMDB00896 HMDB00631 HMDB00637 HMDB00138 HMDB00951	HMDB00896 HMDB00631 HMDB00637 HMDB00138 HMDB00951
	Organic Acids and Derivatives	HMDB	76	5	41507	580	0.0187	HMDB00357 HMDB00251 HMDB00744 HMDB00190 HMDB60475	HMDB00357 HMDB00251 HMDB00744 HMDB00190 HMDB60475 YMDB00247
	7-hydroxy-steroid	HMDB	76	3	41507	193	0.0231	HMDB00637 HMDB00138 HMDB00951	HMDB00637 HMDB00138 HMDB00951
	sulfonyl	HMDB	76	3	41507	240	0.0383	HMDB00896 HMDB00951 HMDB00251	HMDB00896 HMDB00951 YMDB00772
	primary carboxylic acid amide	HMDB	76	3	41507	252	0.0427	HMDB01406 HMDB00641 HMDB00168	HMDB01406 HMDB00641 HMDB00168 YMDB00274 YMDB00002 YMDB00226 YMDB00849
	Steroids and Steroid Derivatives	HMDB	76	5	41507	867	0.0736	HMDB00896 HMDB00631 HMDB00637 HMDB00138 HMDB00951	HMDB00896 HMDB00631 HMDB00637 HMDB00138 HMDB00951
	n-substituted-alpha-amino acid	HMDB	76	4	41507	592	0.0765	HMDB00631 HMDB05765 HMDB00637 HMDB00138	HMDB00631 HMDB05765 HMDB00637 HMDB00138
	n-acyl-alpha-amino-acid	HMDB	76	4	41507	621	0.0873	HMDB00631 HMDB05765 HMDB00637 HMDB00138	HMDB00631 HMDB05765 HMDB00637 HMDB00138
Muscle	Lysophosphatidylcholines	HMDB	61	13	41507	37	0	HMDB10404 HMDB10393 HMDB10403 HMDB10384 HMDB10395 HMDB10386 HMDB10388 HMDB10382 HMDB10397 HMDB12108 HMDB10379 HMDB02815 HMDB10383	HMDB10404 HMDB10393 HMDB10403 HMDB10384 HMDB10395 HMDB10386 HMDB10388 HMDB10382 HMDB10397 HMDB12108 HMDB10379 HMDB02815 HMDB10383 YMDB01187 YMDB02213 YMDB02212 YMDB01179 YMDB01175 YMDB01190 YMDB01810 YMDB02210
	choline	HMDB	61	20	41507	1292	8.1e-14	HMDB00824 HMDB10404 HMDB10393 HMDB10403 HMDB10384 HMDB10395 HMDB10386 HMDB10388 HMDB10382 HMDB00201 HMDB10397 HMDB02366 HMDB00688 HMDB12108 HMDB00062 HMDB10379 HMDB10407 HMDB02815 HMDB10383 HMDB13164	HMDB00824 HMDB10404 HMDB10393 HMDB10403 HMDB10384 HMDB10395 HMDB10386 HMDB10388 HMDB10382 HMDB00201 HMDB10397 HMDB02366 HMDB00688 HMDB12108 HMDB00062 HMDB10379 HMDB10407 HMDB02815 HMDB10383 HMDB13164 YMDB01187 YMDB02213 YMDB02212 YMDB01179 YMDB00351 YMDB01537 YMDB00188 YMDB00616 YMDB01175 YMDB01190 YMDB01810 YMDB02210
	quaternary ammonium salt	HMDB	61	20	41507	1427	3.67e-13	HMDB00824 HMDB10404 HMDB10393 HMDB10403 HMDB10384 HMDB10395 HMDB10386 HMDB10388 HMDB10382 HMDB00201 HMDB10397 HMDB02366 HMDB00688 HMDB12108 HMDB10379 HMDB10407 HMDB02815 HMDB10383 HMDB13164 HMDB00062	HMDB00824 HMDB10404 HMDB10393 HMDB10403 HMDB10384 HMDB10395 HMDB10386 HMDB10388 HMDB10382 HMDB00201 HMDB10397 HMDB02366 HMDB00688 HMDB12108 HMDB10379 HMDB10407 HMDB02815 HMDB10383 HMDB13164 YMDB01187 YMDB02213 YMDB02212 YMDB01179 YMDB01537 YMDB00188 YMDB00616 YMDB01175 YMDB01190 YMDB01810 YMDB02210
	carnitine	HMDB	61	6	41507	54	6.97e-09	HMDB00824 HMDB00201 HMDB02366 HMDB00688 HMDB13164 HMDB00062	HMDB00824 HMDB00201 HMDB02366 HMDB00688 HMDB13164 YMDB01537 YMDB00188 YMDB00616
	glycero-3-phosphocholine	HMDB	61	13	41507	879	1.19e-08	HMDB10404 HMDB10393 HMDB10403 HMDB10384 HMDB10395 HMDB10386 HMDB10388 HMDB10382 HMDB10397 HMDB12108 HMDB10379 HMDB02815 HMDB10383	HMDB10404 HMDB10393 HMDB10403 HMDB10384 HMDB10395 HMDB10386 HMDB10388 HMDB10382 HMDB10397 HMDB12108 HMDB10379 HMDB02815 HMDB10383
	phosphocholine	HMDB	61	14	41507	1223	5.21e-08	HMDB10404 HMDB10393 HMDB10403 HMDB10384 HMDB10395 HMDB10386 HMDB10388 HMDB10382 HMDB10397 HMDB12108 HMDB10379 HMDB10407 HMDB02815 HMDB10383	HMDB10404 HMDB10393 HMDB10403 HMDB10384 HMDB10395 HMDB10386 HMDB10388 HMDB10382 HMDB10397 HMDB12108 HMDB10379 HMDB10407 HMDB02815 HMDB10383 YMDB01187 YMDB02213 YMDB02212 YMDB01179 YMDB01175 YMDB01190 YMDB01810 YMDB02210
	Amino Acids and Derivatives	HMDB	61	11	41507	700	1.13e-07	HMDB00182 HMDB00939 HMDB00177 HMDB00064 HMDB00929 HMDB00056 HMDB00696 HMDB00168 HMDB00687 HMDB00159 HMDB00172	HMDB00182 HMDB00939 HMDB00177 HMDB00064 HMDB00929 HMDB00056 HMDB00696 HMDB00168 HMDB00687 HMDB00159 HMDB00172
	phosphoethanolamine	HMDB	61	18	41507	2408	1.13e-07	HMDB10404 HMDB10393 HMDB10403 HMDB10384 HMDB11524 HMDB10395 HMDB10386 HMDB10388 HMDB10382 HMDB10397 HMDB11130 HMDB12108 HMDB10379 HMDB10407 HMDB11507 HMDB02815 HMDB10383 HMDB11506	HMDB10404 HMDB10393 HMDB10403 HMDB10384 HMDB11524 HMDB10395 HMDB10386 HMDB10388 HMDB10382 HMDB10397 HMDB11130 HMDB12108 HMDB10379 HMDB10407 HMDB11507 HMDB02815 HMDB10383 HMDB11506
	Amino Acids, Peptides, and Analogues	HMDB	61	14	41507	1379	1.59e-07	HMDB00182 HMDB00939 HMDB00177 HMDB00064 HMDB00125 HMDB00929 HMDB00056 HMDB00696 HMDB03337 HMDB00168 HMDB05765 HMDB00687 HMDB00159 HMDB00172	HMDB00182 HMDB00939 HMDB00177 HMDB00064 HMDB00125 HMDB00929 HMDB00056 HMDB00696 HMDB03337 HMDB00168 HMDB05765 HMDB00687 HMDB00159 HMDB00172
	Alpha Amino Acids and Derivatives	HMDB	61	9	41507	427	1.87e-07	HMDB00182 HMDB00177 HMDB00064 HMDB00929 HMDB00696 HMDB00168 HMDB00687 HMDB00159 HMDB00172	HMDB00182 HMDB00177 HMDB00064 HMDB00929 HMDB00696 HMDB00168 HMDB00687 HMDB00159 HMDB00172
	Acyl Carnitines	HMDB	61	5	41507	54	2.3e-07	HMDB00824 HMDB00201 HMDB02366 HMDB00688 HMDB13164	HMDB00824 HMDB00201 HMDB02366 HMDB00688 HMDB13164 YMDB01537
	organic hypophosphite	HMDB	61	21	41507	3880	8.43e-07	HMDB01401 HMDB01548 HMDB10404 HMDB10393 HMDB10403 HMDB00124 HMDB10384 HMDB11524 HMDB10395 HMDB10386 HMDB10388 HMDB10382 HMDB10397 HMDB11130 HMDB12108 HMDB10379 HMDB10407 HMDB11507 HMDB02815 HMDB10383 HMDB11506	HMDB01401 HMDB01548 HMDB10404 HMDB10393 HMDB10403 HMDB00124 HMDB10384 HMDB11524 HMDB10395 HMDB10386 HMDB10388 HMDB10382 HMDB10397 HMDB11130 HMDB12108 HMDB10379 HMDB10407 HMDB11507 HMDB02815 HMDB10383 HMDB11506
	primary aliphatic amine (alkylamine)	HMDB	61	17	41507	2558	1.12e-06	HMDB00182 HMDB11524 HMDB00939 HMDB00177 HMDB11130 HMDB00125 HMDB00929 HMDB11507 HMDB00056 HMDB00696 HMDB03337 HMDB00168 HMDB05765 HMDB00687 HMDB00159 HMDB11506 HMDB00172	HMDB00182 HMDB11524 HMDB00939 HMDB00177 HMDB11130 HMDB00125 HMDB00929 HMDB11507 HMDB00056 HMDB00696 HMDB03337 HMDB00168 HMDB05765 HMDB00687 HMDB00159 HMDB11506 HMDB00172 YMDB00330 YMDB00198 YMDB00369 YMDB01204 YMDB00160 YMDB00690 YMDB00126 YMDB00195 YMDB00318 YMDB00057 YMDB00226 YMDB00849 YMDB00387 YMDB00997 YMDB00304 YMDB00995 YMDB01207 YMDB00038
	carboxylic acid	HMDB	61	23	41507	4847	1.51e-06	HMDB00182 HMDB00939 HMDB00220 HMDB00210 HMDB00177 HMDB00267 HMDB01043 HMDB00207 HMDB00064 HMDB00125 HMDB00929 HMDB00056 HMDB00696 HMDB03337 HMDB00168 HMDB00827 HMDB05765 HMDB00687 HMDB00159 HMDB00094 HMDB02183 HMDB00172 HMDB00661	HMDB00182 HMDB00939 HMDB00220 HMDB00210 HMDB00177 HMDB00267 HMDB01043 HMDB00207 HMDB00064 HMDB00125 HMDB00929 HMDB00056 HMDB00696 HMDB03337 HMDB00168 HMDB00827 HMDB05765 HMDB00687 HMDB00159 HMDB00094 HMDB02183 HMDB00172 HMDB00661 YMDB00330 YMDB00198 YMDB00069 YMDB00785 YMDB00203 YMDB00369 YMDB00107 YMDB00131 YMDB00160 YMDB00690 YMDB00126 YMDB00195 YMDB00318 YMDB00057 YMDB00226 YMDB00849 YMDB00682…
	Amino Acids and Polypeptides	YMDB	39	14	1998	158	1.86e-05	HMDB00182 HMDB00210 HMDB00177 HMDB00267 HMDB00062 HMDB00125 HMDB00929 HMDB00056 HMDB00696 HMDB03337 HMDB00168 HMDB00687 HMDB00159 HMDB00172	YMDB00330 YMDB00203 YMDB00369 YMDB00107 YMDB00188 YMDB00616 YMDB00160 YMDB00690 YMDB00126 YMDB00195 YMDB00318 YMDB00057 YMDB00226 YMDB00849 YMDB00387 YMDB00997 YMDB00304 YMDB00995 YMDB00038
	Lysophosphatidylethanolamines	HMDB	61	4	41507	64	2.44e-05	HMDB11524 HMDB11130 HMDB11507 HMDB11506	HMDB11524 HMDB11130 HMDB11507 HMDB11506 YMDB01204 YMDB01207
	carboxylic acid salt	HMDB	61	6	41507	316	6.62e-05	HMDB00824 HMDB00201 HMDB02366 HMDB00688 HMDB00062 HMDB13164	HMDB00824 HMDB00201 HMDB02366 HMDB00688 HMDB00062 HMDB13164 YMDB00351 YMDB01537 YMDB00188 YMDB00616
	Amino Acids	YMDB	39	12	1998	145	0.000159	HMDB00182 HMDB00210 HMDB00177 HMDB00267 HMDB00062 HMDB00929 HMDB00056 HMDB00696 HMDB00168 HMDB00687 HMDB00159 HMDB00172	YMDB00330 YMDB00203 YMDB00369 YMDB00107 YMDB00188 YMDB00616 YMDB00126 YMDB00195 YMDB00318 YMDB00226 YMDB00849 YMDB00387 YMDB00997 YMDB00304 YMDB00995 YMDB00038
	Fatty Acids and Conjugates	HMDB	61	6	41507	403	0.000246	HMDB00220 HMDB01043 HMDB00207 HMDB00827 HMDB02183 HMDB00094	HMDB00220 HMDB01043 HMDB00207 HMDB00827 HMDB02183 YMDB00069 YMDB00785 YMDB00131 YMDB00682 YMDB00086
	n-acylglycine	HMDB	61	3	41507	74	0.00148	HMDB00125 HMDB03337 HMDB05765	HMDB00125 HMDB03337 HMDB05765
	Monosaccharides	HMDB	61	4	41507	196	0.00157	HMDB01401 HMDB01548 HMDB00124 HMDB02712	HMDB01401 HMDB01548 HMDB00124 HMDB02712 YMDB00947 YMDB00119 YMDB00078
	Hexoses	HMDB	61	3	41507	86	0.00207	HMDB01401 HMDB00124 HMDB02712	HMDB01401 HMDB00124 HMDB02712
	secondary alcohol	HMDB	61	31	41507	12426	0.00347	HMDB01401 HMDB01548 HMDB10404 HMDB10393 HMDB10403 HMDB00124 HMDB10384 HMDB11524 HMDB10395 HMDB00195 HMDB02712 HMDB00939 HMDB10386 HMDB10388 HMDB10382 HMDB00210 HMDB00765 HMDB10397 HMDB11130 HMDB12108 HMDB00062 HMDB10379 HMDB10407 HMDB11507 HMDB02928 HMDB02815 HMDB10383 HMDB00258 HMDB11506 HMDB00067 HMDB13164	HMDB01401 HMDB01548 HMDB10404 HMDB10393 HMDB10403 HMDB00124 HMDB10384 HMDB11524 HMDB10395 HMDB00195 HMDB02712 HMDB00939 HMDB10386 HMDB10388 HMDB10382 HMDB00210 HMDB00765 HMDB10397 HMDB11130 HMDB12108 HMDB00062 HMDB10379 HMDB10407 HMDB11507 HMDB02928 HMDB02815 HMDB10383 HMDB00258 HMDB11506 HMDB00067 HMDB13164 YMDB00947 YMDB00119 YMDB00078 YMDB01187 YMDB02213 YMDB00510 YMDB00198 YMDB02212 YMDB01179…
	Unsaturated Fatty Acids	HMDB	61	3	41507	106	0.00347	HMDB01043 HMDB00207 HMDB02183	HMDB01043 HMDB00207 HMDB02183 YMDB00131
	organic phosphite	HMDB	61	21	41507	7042	0.00433	HMDB01401 HMDB01548 HMDB10404 HMDB10393 HMDB10403 HMDB00124 HMDB10384 HMDB11524 HMDB10395 HMDB10386 HMDB10388 HMDB10382 HMDB10397 HMDB11130 HMDB12108 HMDB10379 HMDB10407 HMDB11507 HMDB02815 HMDB10383 HMDB11506	HMDB01401 HMDB01548 HMDB10404 HMDB10393 HMDB10403 HMDB00124 HMDB10384 HMDB11524 HMDB10395 HMDB10386 HMDB10388 HMDB10382 HMDB10397 HMDB11130 HMDB12108 HMDB10379 HMDB10407 HMDB11507 HMDB02815 HMDB10383 HMDB11506
	phosphoric acid ester	HMDB	61	21	41507	7048	0.00433	HMDB01401 HMDB01548 HMDB10404 HMDB10393 HMDB10403 HMDB00124 HMDB10384 HMDB11524 HMDB10395 HMDB10386 HMDB10388 HMDB10382 HMDB10397 HMDB11130 HMDB12108 HMDB10379 HMDB10407 HMDB11507 HMDB02815 HMDB10383 HMDB11506	HMDB01401 HMDB01548 HMDB10404 HMDB10393 HMDB10403 HMDB00124 HMDB10384 HMDB11524 HMDB10395 HMDB10386 HMDB10388 HMDB10382 HMDB10397 HMDB11130 HMDB12108 HMDB10379 HMDB10407 HMDB11507 HMDB02815 HMDB10383 HMDB11506 YMDB00947 YMDB00119 YMDB00078 YMDB01187 YMDB02213 YMDB02212 YMDB01179 YMDB01204 YMDB01175 YMDB01190 YMDB01810 YMDB02210 YMDB01207
	Alpha Amino Acids	YMDB	39	8	1998	116	0.0151	HMDB00182 HMDB00177 HMDB00929 HMDB00696 HMDB00168 HMDB00687 HMDB00159 HMDB00172	YMDB00330 YMDB00369 YMDB00126 YMDB00318 YMDB00226 YMDB00849 YMDB00387 YMDB00997 YMDB00304 YMDB00995 YMDB00038
	Glycerophospholipids	HMDB	61	18	41507	6284	0.0161	HMDB10404 HMDB10393 HMDB10403 HMDB10384 HMDB11524 HMDB10395 HMDB10386 HMDB10388 HMDB10382 HMDB10397 HMDB11130 HMDB12108 HMDB10379 HMDB10407 HMDB11507 HMDB02815 HMDB10383 HMDB11506	HMDB10404 HMDB10393 HMDB10403 HMDB10384 HMDB11524 HMDB10395 HMDB10386 HMDB10388 HMDB10382 HMDB10397 HMDB11130 HMDB12108 HMDB10379 HMDB10407 HMDB11507 HMDB02815 HMDB10383 HMDB11506 YMDB01187 YMDB02213 YMDB02212 YMDB01179 YMDB01204 YMDB01175 YMDB01190 YMDB01810 YMDB02210 YMDB01207
	Aliphatic Acyclic Compounds	HMDB	61	5	41507	880	0.0419	HMDB00210 HMDB00062 HMDB00294 HMDB00765 HMDB00201	HMDB00210 HMDB00062 HMDB00294 YMDB00830 YMDB00351 YMDB00003
	Carbohydrates and Carbohydrate Conjugates	HMDB	61	6	41507	1292	0.0498	HMDB01401 HMDB01548 HMDB00124 HMDB02712 HMDB02928 HMDB00258	HMDB01401 HMDB01548 HMDB00124 HMDB02712 HMDB02928 HMDB00258 YMDB00947 YMDB00119 YMDB00078 YMDB00906
	polyamine	HMDB	61	3	41507	431	0.0914	HMDB00182 HMDB00939 HMDB03337	HMDB00182 HMDB00939 HMDB03337 YMDB00330 YMDB00198 YMDB00057
	imidazole	HMDB	61	4	41507	767	0.0914	HMDB00195 HMDB00939 HMDB00177 HMDB00157	HMDB00195 HMDB00939 HMDB00177 HMDB00157 YMDB00510 YMDB00198 YMDB00369 YMDB00555
Serum	Lysophosphatidylcholines	HMDB	30	9	41507	37	0	HMDB12108 HMDB10384 HMDB10383 HMDB02815 HMDB10388 HMDB10379 HMDB10397 HMDB10403 HMDB10382	HMDB12108 HMDB10384 HMDB10383 HMDB02815 HMDB10388 HMDB10379 HMDB10397 HMDB10403 HMDB10382 YMDB01187 YMDB02210 YMDB01190 YMDB01810 YMDB01175 YMDB01179
	choline	HMDB	30	13	41507	1292	8.1e-11	HMDB12108 HMDB10384 HMDB10383 HMDB02815 HMDB10388 HMDB02014 HMDB10379 HMDB10397 HMDB10403 HMDB06469 HMDB00062 HMDB10382 HMDB00651	HMDB12108 HMDB10384 HMDB10383 HMDB02815 HMDB10388 HMDB02014 HMDB10379 HMDB10397 HMDB10403 HMDB06469 HMDB00062 HMDB10382 HMDB00651 YMDB01187 YMDB02210 YMDB01190 YMDB01810 YMDB01532 YMDB01175 YMDB00188 YMDB00616 YMDB01179
	quaternary ammonium salt	HMDB	30	13	41507	1427	1.87e-10	HMDB12108 HMDB10384 HMDB10383 HMDB02815 HMDB10388 HMDB02014 HMDB10379 HMDB10397 HMDB10403 HMDB06469 HMDB10382 HMDB00651 HMDB00062	HMDB12108 HMDB10384 HMDB10383 HMDB02815 HMDB10388 HMDB02014 HMDB10379 HMDB10397 HMDB10403 HMDB06469 HMDB10382 HMDB00651 YMDB01187 YMDB02210 YMDB01190 YMDB01810 YMDB01532 YMDB01175 YMDB00188 YMDB00616 YMDB01179
	glycero-3-phosphocholine	HMDB	30	9	41507	879	1.8e-07	HMDB12108 HMDB10384 HMDB10383 HMDB02815 HMDB10388 HMDB10379 HMDB10397 HMDB10403 HMDB10382	HMDB12108 HMDB10384 HMDB10383 HMDB02815 HMDB10388 HMDB10379 HMDB10397 HMDB10403 HMDB10382
	carnitine	HMDB	30	4	41507	54	1.24e-06	HMDB02014 HMDB06469 HMDB00651 HMDB00062	HMDB02014 HMDB06469 HMDB00651 YMDB01532 YMDB00188 YMDB00616
	phosphocholine	HMDB	30	9	41507	1223	2.02e-06	HMDB12108 HMDB10384 HMDB10383 HMDB02815 HMDB10388 HMDB10379 HMDB10397 HMDB10403 HMDB10382	HMDB12108 HMDB10384 HMDB10383 HMDB02815 HMDB10388 HMDB10379 HMDB10397 HMDB10403 HMDB10382 YMDB01187 YMDB02210 YMDB01190 YMDB01810 YMDB01175 YMDB01179
	Alpha Amino Acids and Derivatives	HMDB	30	6	41507	427	7.16e-06	HMDB00929 HMDB00162 HMDB00123 HMDB00182 HMDB00158 HMDB00214	HMDB00929 HMDB00162 HMDB00123 HMDB00182 HMDB00158 HMDB00214
	phosphoethanolamine	HMDB	30	10	41507	2408	4.95e-05	HMDB12108 HMDB10384 HMDB10383 HMDB02815 HMDB10388 HMDB10379 HMDB10397 HMDB10403 HMDB10382 HMDB11507	HMDB12108 HMDB10384 HMDB10383 HMDB02815 HMDB10388 HMDB10379 HMDB10397 HMDB10403 HMDB10382 HMDB11507
	Acyl Carnitines	HMDB	30	3	41507	54	8.33e-05	HMDB02014 HMDB06469 HMDB00651	HMDB02014 HMDB06469 HMDB00651 YMDB01532
	Amino Acids and Derivatives	HMDB	30	6	41507	700	8.62e-05	HMDB00929 HMDB00162 HMDB00123 HMDB00182 HMDB00158 HMDB00214	HMDB00929 HMDB00162 HMDB00123 HMDB00182 HMDB00158 HMDB00214
	organic hypophosphite	HMDB	30	11	41507	3880	0.00036	HMDB12108 HMDB10384 HMDB10383 HMDB02815 HMDB10388 HMDB10379 HMDB10397 HMDB10403 HMDB01401 HMDB10382 HMDB11507	HMDB12108 HMDB10384 HMDB10383 HMDB02815 HMDB10388 HMDB10379 HMDB10397 HMDB10403 HMDB01401 HMDB10382 HMDB11507
	carboxylic acid salt	HMDB	30	4	41507	316	0.000502	HMDB02014 HMDB06469 HMDB00062 HMDB00651	HMDB02014 HMDB06469 HMDB00062 HMDB00651 YMDB01532 YMDB00188 YMDB00616
	Amino Acids and Polypeptides	YMDB	17	7	1998	158	0.00115	HMDB00929 HMDB00162 HMDB00123 HMDB00182 HMDB00062 HMDB00158 HMDB00214	YMDB00126 YMDB00378 YMDB00016 YMDB00330 YMDB00188 YMDB00616 YMDB00364 YMDB00805 YMDB00353
	Amino Acids	YMDB	17	7	1998	145	0.00115	HMDB00929 HMDB00162 HMDB00123 HMDB00182 HMDB00062 HMDB00158 HMDB00214	YMDB00126 YMDB00378 YMDB00016 YMDB00330 YMDB00188 YMDB00616 YMDB00364 YMDB00805 YMDB00353
	Alpha Amino Acids	YMDB	17	6	1998	116	0.00115	HMDB00929 HMDB00162 HMDB00123 HMDB00182 HMDB00158 HMDB00214	YMDB00126 YMDB00378 YMDB00016 YMDB00330 YMDB00364 YMDB00805 YMDB00353
	Amino Acids, Peptides, and Analogues	HMDB	30	6	41507	1379	0.00241	HMDB00929 HMDB00162 HMDB00123 HMDB00182 HMDB00158 HMDB00214	HMDB00929 HMDB00162 HMDB00123 HMDB00182 HMDB00158 HMDB00214
	secondary alcohol	HMDB	30	18	41507	12426	0.00345	HMDB02712 HMDB12108 HMDB10384 HMDB10383 HMDB02815 HMDB10388 HMDB00357 HMDB00067 HMDB31057 HMDB10379 HMDB02994 HMDB10397 HMDB10403 HMDB01401 HMDB00062 HMDB10382 HMDB11507 HMDB41627	HMDB02712 HMDB12108 HMDB10384 HMDB10383 HMDB02815 HMDB10388 HMDB00357 HMDB00067 HMDB31057 HMDB10379 HMDB02994 HMDB10397 HMDB10403 HMDB01401 HMDB00062 HMDB10382 HMDB11507 HMDB41627 YMDB01187 YMDB02210 YMDB01190 YMDB01810 YMDB01561 YMDB00313 YMDB01175 YMDB00947 YMDB00188 YMDB00616 YMDB01179
	organic phosphite	HMDB	30	11	41507	7042	0.0282	HMDB12108 HMDB10384 HMDB10383 HMDB02815 HMDB10388 HMDB10379 HMDB10397 HMDB10403 HMDB01401 HMDB10382 HMDB11507	HMDB12108 HMDB10384 HMDB10383 HMDB02815 HMDB10388 HMDB10379 HMDB10397 HMDB10403 HMDB01401 HMDB10382 HMDB11507
	phosphoric acid ester	HMDB	30	11	41507	7048	0.0282	HMDB12108 HMDB10384 HMDB10383 HMDB02815 HMDB10388 HMDB10379 HMDB10397 HMDB10403 HMDB01401 HMDB10382 HMDB11507	HMDB12108 HMDB10384 HMDB10383 HMDB02815 HMDB10388 HMDB10379 HMDB10397 HMDB10403 HMDB01401 HMDB10382 HMDB11507 YMDB01187 YMDB02210 YMDB01190 YMDB01810 YMDB01175 YMDB00947 YMDB01179
	primary aliphatic amine (alkylamine)	HMDB	30	6	41507	2558	0.0292	HMDB00929 HMDB00123 HMDB00182 HMDB11507 HMDB00158 HMDB00214	HMDB00929 HMDB00123 HMDB00182 HMDB11507 HMDB00158 HMDB00214 YMDB00126 YMDB00016 YMDB00330 YMDB00364 YMDB00805 YMDB00353
	Glycerophospholipids	HMDB	30	10	41507	6284	0.0323	HMDB12108 HMDB10384 HMDB10383 HMDB02815 HMDB10388 HMDB10379 HMDB10397 HMDB10403 HMDB10382 HMDB11507	HMDB12108 HMDB10384 HMDB10383 HMDB02815 HMDB10388 HMDB10379 HMDB10397 HMDB10403 HMDB10382 HMDB11507 YMDB01187 YMDB02210 YMDB01190 YMDB01810 YMDB01175 YMDB01179
	Carbohydrates and Carbohydrate Conjugates	HMDB	30	4	41507	1292	0.0406	HMDB02712 HMDB02994 HMDB01401 HMDB41627	HMDB02712 HMDB02994 HMDB01401 HMDB41627 YMDB00947
	carboxylic acid	HMDB	30	8	41507	4847	0.0555	HMDB00929 HMDB00357 HMDB31057 HMDB00162 HMDB00123 HMDB00182 HMDB00158 HMDB00214	HMDB00929 HMDB00357 HMDB31057 HMDB00162 HMDB00123 HMDB00182 HMDB00158 HMDB00214 YMDB00126 YMDB01561 YMDB00378 YMDB00016 YMDB00330 YMDB00364 YMDB00805 YMDB00353

## Sheet: Table S4
HMDB ID	Name	Carbon Chain	Side Chain	Abbreviated Name
HMDB0000161	Alanine			Ala
HMDB0000168	Asparagine			Asn
HMDB0000574	Cysteine			Cys
HMDB0060475	Glutamate			Glu
HMDB0000641	Glutamine			Gln
HMDB0000517	Arginine			Arg
HMDB0000123	Glycine			Gly
HMDB0000177	Histidine			His
HMDB0000182	Lysine			Lys
HMDB0000214	Ornithine			Ornithine
HMDB0000162	Proline			Pro
HMDB0000187	Serine			Ser
HMDB0000929	Tryptophan			Trp
HMDB0000883	Valine			Val
HMDB0000158	Tyrosine			Tyr
HMDB0000682	Indoxyl sulfate			Indoxyl sulfate
HMDB0000172	Isoleucine			Ile
HMDB0000687	Leucine			Leu
HMDB0000159	Phenylalanine			Phe
HMDB0000210	Pantothenic acid			Pantothenic acid
HMDB0011171	Gamma-Glu-Leu			γ-Glu-Leu
HMDB000000B	Hydroxyoctadecenoyl-carnitine	C18:1	OH	Carnitine(C18:1-OH)
HMDB0000201	Acetyl-carnitine	C2:0		Carnitine(C2:0)
HMDB0002013	Butyryl-carnitine	C4:0		Carnitine(C4:0)
HMDB0000651	Decanoyl-carnitine	C10:0		Carnitine(C10:0)
HMDB0013130	Glutaryl-carnitine	C4:0	COOH	Carnitine(C4:0-COOH)
HMDB0006317	Hexadecenoyl-carnitine	C16:1		Carnitine(C16:1)
HMDB0000705	Hexanoyl-carnitine	C6:0		Carnitine(C6:0)
HMDB0000688	Isovaleryl-carnitine	C4:0	CH3	Carnitine(C4:0-CH3)
HMDB0000062	Carnitine			Carnitine
HMDB0006469	Linoleyl-carnitine	C18:2		Carnitine(C18:2)
HMDB0005066	Tetradecanoyl-carnitine	C14:0		Carnitine(C14:0)
HMDB0000222	Palmitoyl-carnitine	C16:0		Carnitine(C16:0)
HMDB0000824	Propionyl-carnitine	C3:0		Carnitine(C3:0)
HMDB0002014	Tetradecenoyl-carnitine	C14:1		Carnitine(C14:1)
HMDB0002366	Tiglyl-carnitine	C4:1	CH3	Carnitine(C4:1-CH3)
HMDB0013128	Valeryl-carnitine	C5:0		Carnitine(C5:0)
HMDB0000448	Adipic acid	C6:0	COOH	C6-COOH
HMDB0000067	Cholesterol			Cholesterol
HMDB0002183	Docosahexaenoic acid	C22:6		C22:6
HMDB0000510	Aminoadipic acid			Aminoadipic acid
HMDB0000149	Ethanolamine			ETA
HMDB0000126	Glycerol 3-phosphate			Gro-1-P
HMDB0000220	Palmitic acid	C16:0		C16:0
HMDB0000744	Malic acid	C4:0		C4:0
HMDB0002928	Maltitol			Maltitol
HMDB0000827	Stearic acid	C18:0		C18:0
HMDB0000207	Oleic acid	C18:1		C18:1
HMDB0000224	Phosphoethanolamine			PEA
HMDB0031057	2-Hydroxyhexadecanoic acid	C16:0	OH	C16:0-OH
HMDB0000895	Acetylcholine			Ach
HMDB0001043	Arachidonic acid	C20:4		C20:4
HMDB0010379	LysoPC(14:0)	C14:0		LPC(C14:0)
HMDB0010382	LysoPC(16:0)	C16:0		LPC(C16:0)
HMDB0010383	LysoPC(16:1)	C16:1		LPC(C16:1)
HMDB0012108	LysoPC(17:0)	C17:0		LPC(C17:0)
HMDB0010384	LysoPC(18:0)	C18:0		LPC(C18:0)
HMDB0002815	LysoPC(18:1)	C18:1		LPC(C18:1)
HMDB0010386	LysoPC(18:2)	C18:2		LPC(C18:2)
HMDB0010388	LysoPC(18:3)	C18:3		LPC(C18:3)
HMDB0010393	LysoPC(20:3)	C20:3		LPC(C20:3)
HMDB0010395	LysoPC(20:4)	C20:4		LPC(C20:4)
HMDB0010397	LysoPC(20:5)	C20:5		LPC(C20:5)
HMDB0010403	LysoPC(22:5)	C22:5		LPC(C22:5)
HMDB0010404	LysoPC(22:6)	C22:6		LPC(C22:6)
HMDB000000C	LysoPC(O-16:0)	C16:0	OH	LPC(C16:0-OH)
HMDB000000H	LysoPC(O-16:1)	C16:1	OH	LPC(C16:1-OH)
HMDB0010407	LysoPC(P-16:0)	C16:0	P	LPC(C16:0-P)
HMDB0011130	LysoPE(18:0)	C18:0		LPE(C18:0)
HMDB0011524	LysoPE(22:5)	C22:5		LPE(C22:5)
HMDB0000661	Glutaric acid			Glutaric acid
HMDB0011733	Glycyl-glycine			Glycyl-glycine
HMDB0000267	Pyroglutamic acid			Pyroglutamic acid
HMDB0000847	Pelargonic acid			Pelargonic acid
HMDB0000695	Ketoleucine			Ketoleucine

## Sheet: Table S5
Tissue	Annotation	Database	set	in set	background	in background	FDR correction	Submitted IDs	Matching IDs
VAT	Aminoacyl-tRNA biosynthesis	ECMDB	17	11	1594	24	0	HMDB00162 HMDB00187 HMDB00696 HMDB00191 HMDB00172 HMDB00687 HMDB00929 HMDB00159 HMDB00168 HMDB00158 HMDB00641	ECMDB00162 ECMDB00187 ECMDB00696 ECMDB00191 ECMDB00172 ECMDB00687 ECMDB00929 ECMDB00159 ECMDB00168 ECMDB00158 ECMDB00641
	Transcription/Translation	HMDB	16	10	1062	28	6.97e-12	HMDB00162 HMDB00696 HMDB00191 HMDB00172 HMDB00687 HMDB00929 HMDB00159 HMDB00168 HMDB00158 HMDB00641	HMDB00162 HMDB00696 HMDB00191 HMDB00172 HMDB00687 HMDB00929 HMDB00159 HMDB00168 HMDB00158 HMDB00641
	tRNA charging	BioCyc (Homo sapiens)	14	11	1157	64	1.58e-10	HMDB00162 HMDB00187 HMDB00696 HMDB00191 HMDB00172 HMDB00687 HMDB00929 HMDB00159 HMDB00168 HMDB00158 HMDB00641	PRO SER MET L-ASPARTATE ILE LEU TRP PHE ASN TYR GLN
	ABC transporters	ECMDB	17	9	1594	97	2.9e-06	HMDB00162 HMDB00187 HMDB00191 HMDB00172 HMDB00687 HMDB00294 HMDB00159 HMDB00055 HMDB00641	ECMDB00162 ECMDB00187 ECMDB00191 ECMDB00172 ECMDB00687 ECMDB04172 ECMDB00159 ECMDB00055 ECMDB00641
	Cyanoamino acid metabolism	ECMDB	17	4	1594	9	1.62e-05	HMDB00187 HMDB00191 HMDB00168 HMDB00158	YMDB00112 ECMDB00187 YMDB00896 ECMDB00191 YMDB00226 ECMDB00168 YMDB00364 ECMDB00158
	Alanine, aspartate and glutamate metabolism	KEGG (Homo sapiens (human))	15	3	3586	24	0.00117	HMDB00191 HMDB00168 HMDB00641	C00049 C00152 C00064
	Nitrogen metabolism	KEGG (Homo sapiens (human))	15	3	3586	26	0.00117	HMDB00191 HMDB00168 HMDB00641	C00049 C00152 C00064
	Phenylalanine, tyrosine and tryptophan biosynthesis	KEGG (Homo sapiens (human))	15	3	3586	27	0.00117	HMDB00929 HMDB00159 HMDB00158	C00078 C00079 C00082
	Arginine and proline metabolism	KEGG (Homo sapiens (human))	15	4	3586	82	0.00173	HMDB00191 HMDB00294 HMDB00562 HMDB00641	C00049 C00086 C00791 C00064
	Biosynthesis of secondary metabolites	ECMDB	17	11	1594	372	0.00274	HMDB00162 HMDB00187 HMDB00696 HMDB00191 HMDB00172 HMDB00687 HMDB01401 HMDB00929 HMDB00159 HMDB00168 HMDB00158	ECMDB00162 ECMDB00187 ECMDB00696 ECMDB00191 ECMDB00172 ECMDB00687 ECMDB01401 ECMDB01549 ECMDB00929 ECMDB00159 ECMDB00168 ECMDB00158
	asparagine biosynthesis	BioCyc (Homo sapiens)	14	3	1157	9	0.0045	HMDB00191 HMDB00168 HMDB00641	L-ASPARTATE ASN GLN
	Glycine, serine and threonine metabolism	KEGG (Homo sapiens (human))	15	3	3586	49	0.00464	HMDB00187 HMDB00191 HMDB00929	C00065 C00049 C00078
	Ammonia Recycling	HMDB	16	4	1062	24	0.00492	HMDB00187 HMDB00191 HMDB00168 HMDB00641	HMDB00187 HMDB00191 HMDB00168 HMDB00641
	Metabolic pathways	ECMDB	17	16	1594	946	0.01	HMDB00162 HMDB00220 HMDB00187 HMDB00696 HMDB00191 HMDB00289 HMDB00172 HMDB00687 HMDB01401 HMDB00294 HMDB00929 HMDB00159 HMDB00055 HMDB00168 HMDB00158 HMDB00641	ECMDB00162 ECMDB00220 ECMDB00187 ECMDB00696 ECMDB00191 ECMDB00289 ECMDB00172 ECMDB00687 ECMDB01401 ECMDB01549 ECMDB04172 ECMDB00929 ECMDB00159 ECMDB00055 ECMDB00168 ECMDB00158 ECMDB00641
	Urea Cycle	HMDB	16	3	1062	20	0.024	HMDB00191 HMDB00294 HMDB00641	HMDB00191 HMDB00294 HMDB00641
	citrulline biosynthesis	BioCyc (Homo sapiens)	14	3	1157	22	0.0262	HMDB00162 HMDB00294 HMDB00641	PRO UREA GLN
	Cysteine and methionine metabolism	ECMDB	17	3	1594	40	0.0319	HMDB00187 HMDB00696 HMDB00191	YMDB00112 ECMDB00187 YMDB00318 ECMDB00696 YMDB00896 ECMDB00191
	Two-component system	ECMDB	17	3	1594	49	0.0512	HMDB00191 HMDB01401 HMDB00641	ECMDB00191 ECMDB01549 ECMDB00641
Liver	Aminoacyl-tRNA biosynthesis	ECMDB	38	14	1594	24	0	HMDB00162 HMDB00187 HMDB00161 HMDB00641 HMDB00574 HMDB00168 HMDB00929 HMDB00124 HMDB00191 HMDB00123 HMDB00158 HMDB00172 HMDB00167 HMDB00883	ECMDB00162 ECMDB00187 ECMDB00161 ECMDB00641 ECMDB00574 ECMDB00168 ECMDB00929 ECMDB00124 ECMDB00191 ECMDB00123 ECMDB00158 ECMDB00172 ECMDB00167 ECMDB00883
	ABC transporters	ECMDB	38	16	1594	97	1.61e-09	HMDB00251 HMDB00162 HMDB00126 HMDB00187 HMDB00161 HMDB00641 HMDB00122 HMDB00214 HMDB00124 HMDB00191 HMDB00294 HMDB00123 HMDB00062 HMDB00172 HMDB00167 HMDB00883	ECMDB00251 ECMDB00162 ECMDB00126 ECMDB00187 ECMDB00161 ECMDB00641 ECMDB00122 ECMDB00214 ECMDB00124 ECMDB00191 ECMDB04172 ECMDB00123 ECMDB01467 ECMDB00172 ECMDB00167 ECMDB00883
	Transcription/Translation	HMDB	55	12	1062	28	1.19e-07	HMDB00045 HMDB00162 HMDB00161 HMDB00641 HMDB00574 HMDB00168 HMDB00929 HMDB00191 HMDB00158 HMDB00172 HMDB00167 HMDB00883	HMDB00045 HMDB00162 HMDB00161 HMDB00641 HMDB00574 HMDB00168 HMDB00929 HMDB00191 HMDB00158 HMDB00172 HMDB00167 HMDB00883
	tRNA charging	BioCyc (Homo sapiens)	39	14	1157	64	4.97e-07	HMDB00045 HMDB00162 HMDB00187 HMDB00161 HMDB00641 HMDB00574 HMDB00168 HMDB00929 HMDB00191 HMDB00123 HMDB00158 HMDB00172 HMDB00167 HMDB00883	AMP PRO SER L-ALPHA-ALANINE GLN CYS ASN TRP L-ASPARTATE GLY TYR ILE THR VAL
	Metabolic pathways	KEGG (Homo sapiens (human))	50	38	3586	1455	7.49e-06	HMDB01401 HMDB00224 HMDB00149 HMDB00357 HMDB00251 HMDB00220 HMDB00126 HMDB01406 HMDB00056 HMDB00187 HMDB00161 HMDB00641 HMDB00510 HMDB00050 HMDB00190 HMDB00562 HMDB00134 HMDB00211 HMDB00168 HMDB01548 HMDB00929 HMDB00122 HMDB00214 HMDB00124 HMDB00191 HMDB01129 HMDB00064 HMDB00294 HMDB00684 HMDB00123 HMDB00158 HMDB00131 HMDB01893 HMDB00210 HMDB00138 HMDB00172 HMDB00167 HMDB00883	C00092 C00346 C00189 C01089 C00245 C00249 C00093 C00153 C00099 C00065 C00041 C00064 C00956 C00212 C00186 C00791 C00122 C00137 C00152 C00117 C00078 C00031 C00077 C00085 C00049 C00645 C00300 C00086 C00328 C00037 C00082 C00116 C02477 C00864 C01921 C00407 C00188 C00183
	Biosynthesis of secondary metabolites	ECMDB	38	23	1594	372	1.02e-05	HMDB01401 HMDB00045 HMDB00162 HMDB00056 HMDB00187 HMDB00510 HMDB00190 HMDB00134 HMDB00211 HMDB00168 HMDB01548 HMDB00929 HMDB00122 HMDB00214 HMDB00124 HMDB00191 HMDB01129 HMDB00123 HMDB00158 HMDB00210 HMDB00172 HMDB00167 HMDB00883	ECMDB01401 ECMDB01549 ECMDB00045 ECMDB00162 ECMDB00056 ECMDB00187 ECMDB00510 ECMDB00190 ECMDB00176 ECMDB04087 ECMDB00168 ECMDB02033 ECMDB00929 ECMDB00122 ECMDB00214 ECMDB00124 ECMDB00191 ECMDB01129 ECMDB00123 ECMDB00158 ECMDB00210 ECMDB00172 ECMDB00167 ECMDB00883
	Cyanoamino acid metabolism	YMDB	40	6	675	9	0.000103	HMDB00187 HMDB00168 HMDB00124 HMDB00191 HMDB00123 HMDB00158	YMDB00112 ECMDB00187 YMDB00226 ECMDB00168 ECMDB00124 YMDB00896 ECMDB00191 YMDB00016 ECMDB00123 YMDB00364 ECMDB00158
	Alanine, aspartate and glutamate metabolism	KEGG (Homo sapiens (human))	50	5	3586	24	0.000262	HMDB00161 HMDB00641 HMDB00134 HMDB00168 HMDB00191	C00041 C00064 C00122 C00152 C00049
	Pantothenate and CoA biosynthesis	ECMDB	38	6	1594	28	0.000264	HMDB00056 HMDB00574 HMDB00191 HMDB00062 HMDB00210 HMDB00883	ECMDB00056 ECMDB00574 ECMDB00191 ECMDB00062 ECMDB00210 ECMDB00883
	Glycerophospholipid metabolism	KEGG (Homo sapiens (human))	50	6	3586	46	0.000463	HMDB00224 HMDB00149 HMDB00126 HMDB12108 HMDB00086 HMDB00895	C00346 C00189 C00093 C04230 C00670 C01996
	Glycine, serine and threonine metabolism	KEGG (Homo sapiens (human))	50	6	3586	49	0.000559	HMDB00187 HMDB00929 HMDB00191 HMDB00064 HMDB00123 HMDB00167	C00065 C00078 C00049 C00300 C00037 C00188
	Urea Cycle	HMDB	55	7	1062	20	0.00105	HMDB00045 HMDB00161 HMDB00641 HMDB00134 HMDB00214 HMDB00191 HMDB00294	HMDB00045 HMDB00161 HMDB00641 HMDB00134 HMDB00214 HMDB00191 HMDB00294
	Arginine and proline metabolism	KEGG (Homo sapiens (human))	50	7	3586	82	0.00114	HMDB00641 HMDB00562 HMDB00134 HMDB00214 HMDB00191 HMDB00064 HMDB00294	C00064 C00791 C00122 C00077 C00049 C00300 C00086
	Purine metabolism	ECMDB	38	9	1594	94	0.00162	HMDB00289 HMDB00045 HMDB00641 HMDB00050 HMDB01548 HMDB00124 HMDB00294 HMDB00123 HMDB00062	ECMDB00289 ECMDB00045 ECMDB00641 ECMDB00050 ECMDB02033 ECMDB00124 ECMDB04068 ECMDB04172 ECMDB00123 ECMDB00062
	Lysine degradation	ECMDB	38	4	1594	16	0.00245	HMDB00510 HMDB00124 HMDB00123 HMDB00062	ECMDB00510 ECMDB00124 ECMDB00123 ECMDB01467
	Thiamine metabolism	ECMDB	38	4	1594	17	0.00275	HMDB00574 HMDB00124 HMDB00123 HMDB00158	ECMDB00574 ECMDB00124 ECMDB00123 ECMDB00158
	Primary bile acid biosynthesis	KEGG (Homo sapiens (human))	50	5	3586	47	0.00295	HMDB00251 HMDB00123 HMDB00637 HMDB00138 HMDB00951	C00245 C00037 C05466 C01921 C05465
	Nitrogen metabolism	KEGG (Homo sapiens (human))	50	4	3586	26	0.00295	HMDB00641 HMDB00168 HMDB00191 HMDB00123	C00064 C00152 C00049 C00037
	Pantothenate biosynthesis, valine/L-aspartate=> pantothenate	KEGG	33	4	923	7	0.00357	HMDB00056 HMDB00191 HMDB00210 HMDB00883	C00099 C00049 C00864 C00183
	Streptomycin biosynthesis	ECMDB	38	3	1594	9	0.00444	HMDB01401 HMDB00211 HMDB00122	ECMDB01549 ECMDB04087 ECMDB00122
	asparagine biosynthesis	BioCyc (Homo sapiens)	39	4	1157	9	0.00826	HMDB00045 HMDB00641 HMDB00168 HMDB00191	AMP GLN ASN L-ASPARTATE
	Galactose metabolism	ECMDB	38	5	1594	42	0.011	HMDB01401 HMDB00211 HMDB00122 HMDB00131 HMDB00048	ECMDB01401 ECMDB04087 ECMDB00122 ECMDB00131 ECMDB00048
	Ammonia Recycling	HMDB	55	6	1062	24	0.0128	HMDB00045 HMDB00187 HMDB00641 HMDB00168 HMDB00191 HMDB00123	HMDB00045 HMDB00187 HMDB00641 HMDB00168 HMDB00191 HMDB00123
	Microbial metabolism in diverse environments	ECMDB	38	16	1594	350	0.0146	HMDB01401 HMDB00289 HMDB00187 HMDB00161 HMDB00641 HMDB00574 HMDB00190 HMDB00134 HMDB00211 HMDB01548 HMDB00124 HMDB00191 HMDB00294 HMDB00123 HMDB00062 HMDB00167	ECMDB01401 ECMDB00289 ECMDB00187 ECMDB00161 ECMDB00641 ECMDB00574 ECMDB00190 ECMDB00176 ECMDB04087 ECMDB02033 ECMDB00124 ECMDB00191 ECMDB04172 ECMDB00123 ECMDB00062 ECMDB00167
	Two-component system	ECMDB	38	5	1594	49	0.0182	HMDB01401 HMDB00641 HMDB00134 HMDB00122 HMDB00191	ECMDB01549 ECMDB00641 ECMDB00176 ECMDB00122 ECMDB00191
	Taurine and hypotaurine metabolism	ECMDB	38	3	1594	17	0.0218	HMDB00251 HMDB00161 HMDB00574	ECMDB00251 ECMDB00161 ECMDB00574
	Nicotinate and nicotinamide metabolism	ECMDB	38	3	1594	18	0.0223	HMDB01406 HMDB00134 HMDB00191	ECMDB01406 ECMDB00176 ECMDB00191
	Aspartate Metabolism	HMDB	55	4	1062	12	0.0261	HMDB00056 HMDB00134 HMDB00168 HMDB00191	HMDB00056 HMDB00134 HMDB00168 HMDB00191
	Glycine and Serine Metabolism	HMDB	55	8	1062	51	0.033	HMDB00045 HMDB00187 HMDB00161 HMDB00574 HMDB00214 HMDB00064 HMDB00123 HMDB00167	HMDB00045 HMDB00187 HMDB00161 HMDB00574 HMDB00214 HMDB00064 HMDB00123 HMDB00167
	Valine, leucine and isoleucine biosynthesis	KEGG (Homo sapiens (human))	50	3	3586	28	0.0352	HMDB00172 HMDB00167 HMDB00883	C00407 C00188 C00183
	Neuroactive ligand-receptor interaction	KEGG (Homo sapiens (human))	50	6	3586	128	0.0381	HMDB00251 HMDB00056 HMDB00050 HMDB00191 HMDB00123 HMDB00895	C00245 C00099 C00212 C00049 C00037 C01996
	beta-Alanine metabolism	KEGG (Homo sapiens (human))	50	3	3586	31	0.0381	HMDB00056 HMDB00191 HMDB00210	C00099 C00049 C00864
	Glyoxylate and dicarboxylate metabolism	ECMDB	38	4	1594	44	0.0464	HMDB00187 HMDB00641 HMDB00124 HMDB00123	ECMDB00187 ECMDB00641 ECMDB00124 ECMDB00123
	Methane metabolism	KEGG (Homo sapiens (human))	50	3	3586	34	0.0465	HMDB00187 HMDB00124 HMDB00123	C00065 C00085 C00037
	Propanoate metabolism	ECMDB	38	3	1594	25	0.0467	HMDB00056 HMDB00190 HMDB00883	ECMDB00056 ECMDB00190 ECMDB00883
	Glutathione metabolism	KEGG (Homo sapiens (human))	50	3	3586	38	0.0564	HMDB00267 HMDB00214 HMDB00123	C01879 C00077 C00037
	Gluconeogenesis	HMDB	55	5	1062	27	0.0584	HMDB01401 HMDB00744 HMDB00190 HMDB00122 HMDB00124	HMDB01401 HMDB00744 HMDB00190 HMDB00122 HMDB00124
	Pentose Phosphate Pathway	HMDB	55	4	1062	18	0.0584	HMDB01401 HMDB01548 HMDB00124 HMDB00122	HMDB01401 HMDB01548 HMDB00124 YMDB00947 YMDB00119 YMDB00286
	Bile Acid Biosynthesis	HMDB	55	7	1062	49	0.0584	HMDB00251 HMDB00896 HMDB00631 HMDB00123 HMDB00637 HMDB00138 HMDB00951	HMDB00251 HMDB00896 HMDB00631 HMDB00123 HMDB00637 HMDB00138 HMDB00951
	Phospholipid Biosynthesis	HMDB	55	4	1062	19	0.0625	HMDB00149 HMDB00126 HMDB10382 HMDB00895	HMDB00149 HMDB00126 HMDB10382 HMDB00895
	glycine degradation (creatine biosynthesis)	BioCyc (Homo sapiens)	39	3	1157	8	0.0712	HMDB00214 HMDB00064 HMDB00123	L-ORNITHINE CREATINE GLY
	adenosine nucleotides degradation	BioCyc (Homo sapiens)	39	3	1157	13	0.0881	HMDB00289 HMDB00045 HMDB00050	URATE AMP ADENOSINE
	adenosine ribonucleotides <i>de novo</i> biosynthesis	BioCyc (Homo sapiens)	39	3	1157	12	0.0881	HMDB00045 HMDB00134 HMDB00191	AMP FUM L-ASPARTATE
	arginine biosynthesis IV	BioCyc (Homo sapiens)	39	4	1157	22	0.0881	HMDB00045 HMDB00134 HMDB00214 HMDB00191	AMP FUM L-ORNITHINE L-ASPARTATE
	citrulline-nitric oxide cycle	BioCyc (Homo sapiens)	39	3	1157	14	0.0881	HMDB00045 HMDB00134 HMDB00191	AMP FUM L-ASPARTATE
	superpathway of citrulline metabolism	BioCyc (Homo sapiens)	39	3	1157	14	0.0881	HMDB00045 HMDB00134 HMDB00191	AMP FUM L-ASPARTATE
	arginine degradation VI (arginase 2 pathway)	BioCyc (Homo sapiens)	39	3	1157	12	0.0881	HMDB00162 HMDB00214 HMDB00294	PRO L-ORNITHINE UREA
	citrulline biosynthesis	BioCyc (Homo sapiens)	39	4	1157	22	0.0881	HMDB00162 HMDB00641 HMDB00214 HMDB00294	PRO GLN L-ORNITHINE UREA
	glycine biosynthesis	BioCyc (Homo sapiens)	39	3	1157	13	0.0881	HMDB00187 HMDB00161 HMDB00123	SER L-ALPHA-ALANINE GLY
	Fatty acid biosynthesis	KEGG (Homo sapiens (human))	50	3	3586	49	0.0983	HMDB00220 HMDB00827 HMDB00638	C00249 C01530 C02679
Muscle	Aminoacyl-tRNA biosynthesis	ECMDB	23	9	1594	24	1.59e-10	HMDB00182 HMDB00124 HMDB00177 HMDB00929 HMDB00696 HMDB00168 HMDB00687 HMDB00159 HMDB00172	ECMDB00182 ECMDB00124 ECMDB00177 ECMDB00929 ECMDB00696 ECMDB00168 ECMDB00687 ECMDB00159 ECMDB00172
	ABC transporters	ECMDB	23	11	1594	97	2.67e-07	HMDB00182 HMDB00124 HMDB00765 HMDB00177 HMDB00062 HMDB00125 HMDB00258 HMDB00687 HMDB00159 HMDB00172 HMDB00294	ECMDB00182 ECMDB00124 ECMDB00765 ECMDB00177 ECMDB01467 ECMDB00125 ECMDB00258 ECMDB00687 ECMDB00159 ECMDB00172 ECMDB04172
	Transcription/Translation	HMDB	33	8	1062	28	3.67e-05	HMDB00182 HMDB00177 HMDB00929 HMDB00696 HMDB00168 HMDB00687 HMDB00159 HMDB00172	HMDB00182 HMDB00177 HMDB00929 HMDB00696 HMDB00168 HMDB00687 HMDB00159 HMDB00172
	Biosynthesis of unsaturated fatty acids	KEGG (Homo sapiens (human))	29	5	3586	54	0.0011	HMDB00220 HMDB01043 HMDB00207 HMDB00827 HMDB02183	C00249 C00219 C00712 C01530 C06429
	Biosynthesis of secondary metabolites	ECMDB	23	14	1594	372	0.00114	HMDB00182 HMDB01401 HMDB01548 HMDB00124 HMDB00210 HMDB00177 HMDB00929 HMDB00056 HMDB00696 HMDB00168 HMDB00687 HMDB00159 HMDB00094 HMDB00172	ECMDB00182 ECMDB01401 ECMDB01549 ECMDB02033 ECMDB00124 ECMDB00210 ECMDB00177 ECMDB00929 ECMDB00056 ECMDB00696 ECMDB00168 ECMDB00687 ECMDB00159 ECMDB00094 ECMDB00172
	tRNA charging	BioCyc (Homo sapiens)	25	8	1157	64	0.00261	HMDB00182 HMDB00177 HMDB00929 HMDB00696 HMDB00168 HMDB00687 HMDB00159 HMDB00172	LYS HIS TRP MET ASN LEU PHE ILE
	Metabolic pathways	ECMDB	23	21	1594	946	0.00583	HMDB00182 HMDB01401 HMDB01548 HMDB00124 HMDB00195 HMDB00939 HMDB00220 HMDB00210 HMDB00177 HMDB00157 HMDB00125 HMDB00929 HMDB00056 HMDB00696 HMDB00168 HMDB00258 HMDB00687 HMDB00159 HMDB00094 HMDB00172 HMDB00294	ECMDB00182 ECMDB01401 ECMDB01549 ECMDB02033 ECMDB00124 ECMDB00195 ECMDB00939 ECMDB00220 ECMDB00210 ECMDB00177 ECMDB00157 ECMDB00125 ECMDB00929 ECMDB00056 ECMDB00696 ECMDB00168 ECMDB00258 ECMDB00687 ECMDB00159 ECMDB00094 ECMDB00172 ECMDB04172
	Lysine degradation	ECMDB	23	3	1594	16	0.0078	HMDB00182 HMDB00124 HMDB00062	ECMDB00182 ECMDB00124 ECMDB01467
	Purine metabolism	ECMDB	23	6	1594	94	0.008	HMDB01548 HMDB00124 HMDB00195 HMDB00157 HMDB00062 HMDB00294	ECMDB02033 ECMDB00124 ECMDB04068 ECMDB00195 ECMDB00157 ECMDB00062 ECMDB04172
	beta-Alanine metabolism	KEGG (Homo sapiens (human))	29	3	3586	31	0.021	HMDB00210 HMDB00177 HMDB00056	C00864 C00135 C00099
	Pantothenate and CoA biosynthesis	ECMDB	23	3	1594	28	0.0291	HMDB00210 HMDB00062 HMDB00056	ECMDB00210 ECMDB00062 ECMDB00056
	Fatty acid biosynthesis	KEGG (Homo sapiens (human))	29	3	3586	49	0.0576	HMDB00220 HMDB00207 HMDB00827	C00249 C00712 C01530
	Glutathione Metabolism	HMDB	33	3	1062	10	0.0722	HMDB00267 HMDB00125 HMDB03337	HMDB00267 HMDB00125 HMDB03337 YMDB00107 YMDB00160 YMDB00690 YMDB00057
	purine ribonucleosides degradation to ribose-1-phosphate	BioCyc (Homo sapiens)	25	3	1157	13	0.0995	HMDB01548 HMDB00195 HMDB00157	RIBOSE-5P INOSINE HYPOXANTHINE
Serum	Aminoacyl-tRNA biosynthesis	ECMDB	9	5	1594	24	1.45e-06	HMDB00929 HMDB00162 HMDB00123 HMDB00182 HMDB00158	ECMDB00929 ECMDB00162 ECMDB00123 ECMDB00182 ECMDB00158
	ABC transporters	ECMDB	9	5	1594	97	0.000626	HMDB00162 HMDB00123 HMDB00182 HMDB00062 HMDB00214	ECMDB00162 ECMDB00123 ECMDB00182 ECMDB01467 ECMDB00214
	Lysine degradation	ECMDB	9	3	1594	16	0.000626	HMDB00123 HMDB00182 HMDB00062	ECMDB00123 ECMDB00182 ECMDB01467
	Biosynthesis of secondary metabolites	ECMDB	9	7	1594	372	0.00398	HMDB00929 HMDB00162 HMDB01401 HMDB00123 HMDB00182 HMDB00158 HMDB00214	ECMDB00929 ECMDB00162 ECMDB01401 ECMDB01549 ECMDB00123 ECMDB00182 ECMDB00158 ECMDB00214
	Transcription/Translation	HMDB	13	4	1062	28	0.0085	HMDB00929 HMDB00162 HMDB00182 HMDB00158	HMDB00929 HMDB00162 HMDB00182 HMDB00158
	tRNA charging	BioCyc (Homo sapiens)	11	5	1157	64	0.0104	HMDB00929 HMDB00162 HMDB00123 HMDB00182 HMDB00158	TRP PRO GLY LYS TYR
	Metabolic pathways	KEGG (Homo sapiens (human))	10	9	3586	1455	0.0147	HMDB00929 HMDB00357 HMDB00067 HMDB01401 HMDB00123 HMDB01893 HMDB00182 HMDB00158 HMDB00214	C00078 C01089 C00187 C00092 C00037 C02477 C00047 C00082 C00077
	Carnitine Synthesis	HMDB	13	3	1062	17	0.0159	HMDB00123 HMDB00182 HMDB00062	HMDB00123 HMDB00182 HMDB00062
	Purine metabolism	ECMDB	9	3	1594	94	0.0442	HMDB00123 HMDB00062 HMDB00289	ECMDB00123 ECMDB00062 ECMDB00289
	Microbial metabolism in diverse environments	ECMDB	9	5	1594	350	0.0855	HMDB01401 HMDB00123 HMDB00182 HMDB00062 HMDB00289	ECMDB01401 ECMDB00123 ECMDB00182 ECMDB00062 ECMDB00289

## Sheet: Table S6
Tissue	Annotation	Database	set	in set	background	in background	FDR correction	Submitted IDs	Matching IDs
VAT	Component of Aminoacyl-tRNA biosynthesis	HMDB	17	8	33207	17	0	HMDB00187 HMDB00696 HMDB00172 HMDB00929 HMDB00159 HMDB00168 HMDB00158 HMDB00641	HMDB00187 HMDB00696 HMDB00172 HMDB00929 HMDB00159 HMDB00168 HMDB00158 HMDB00641
	nutraceutical	ChEBI	11	7	8326	44	2.03e-13	HMDB00162 HMDB00696 HMDB00929 HMDB00159 HMDB00168 HMDB00158 HMDB00641	CHEBI:17203 CHEBI:16643 CHEBI:16828 CHEBI:17295 CHEBI:17196 CHEBI:17895 CHEBI:18050
	Common amino acids	KEGG	11	9	581	20	4.57e-12	HMDB00187 HMDB00191 HMDB00172 HMDB00687 HMDB00929 HMDB00159 HMDB00168 HMDB00158 HMDB00641	C00065 C00049 C00407 C00123 C00078 C00079 C00152 C00082 C00064
	Component of Tyrosine metabolism	HMDB	17	5	33207	40	1.72e-10	HMDB00696 HMDB00191 HMDB00929 HMDB00159 HMDB00158	HMDB00696 HMDB00191 HMDB00929 HMDB00159 HMDB00158
	Component of Phenylalanine metabolism	HMDB	17	4	33207	14	4.03e-10	HMDB00191 HMDB00929 HMDB00159 HMDB00158	HMDB00191 HMDB00929 HMDB00159 HMDB00158
	Essential amino acid	HMDB	17	4	33207	14	4.03e-10	HMDB00191 HMDB00929 HMDB00168 HMDB00641	HMDB00191 HMDB00929 HMDB00168 HMDB00641
	Component of Novobiocin biosynthesis	HMDB	17	3	33207	7	2.8e-08	HMDB00191 HMDB00159 HMDB00158	HMDB00191 HMDB00159 HMDB00158
	Amino acids	KEGG	11	9	581	61	2.06e-07	HMDB00187 HMDB00191 HMDB00172 HMDB00687 HMDB00929 HMDB00159 HMDB00168 HMDB00158 HMDB00641	C00065 C00049 C00407 C00123 C00078 C00079 C00152 C00082 C00064
	Component of Phenylalanine, tyrosine and tryptophan biosynthesis	HMDB	17	3	33207	15	3.1e-07	HMDB00191 HMDB00159 HMDB00158	HMDB00191 HMDB00159 HMDB00158
	Component of Nitrogen metabolism	HMDB	17	3	33207	17	4.05e-07	HMDB00191 HMDB00168 HMDB00641	HMDB00191 HMDB00168 HMDB00641
	Component of Histidine metabolism	HMDB	17	3	33207	18	4.32e-07	HMDB00696 HMDB00191 HMDB00929	HMDB00696 HMDB00191 HMDB00929
	Component of Alanine and aspartate metabolism	HMDB	17	3	33207	20	5.42e-07	HMDB00191 HMDB00168 HMDB00641	HMDB00191 HMDB00168 HMDB00641
	Peptides	KEGG	11	9	581	72	6.47e-07	HMDB00187 HMDB00191 HMDB00172 HMDB00687 HMDB00929 HMDB00159 HMDB00168 HMDB00158 HMDB00641	C00065 C00049 C00407 C00123 C00078 C00079 C00152 C00082 C00064
	Component of Arginine and proline metabolism	HMDB	17	3	33207	38	3.33e-06	HMDB00162 HMDB00191 HMDB00294	HMDB00162 HMDB00191 HMDB00294
	Waste products	HMDB	17	3	33207	1189	0.0249	HMDB00162 HMDB00696 HMDB00289	HMDB00162 HMDB00696 HMDB00289
Liver	Component of Aminoacyl-tRNA biosynthesis	HMDB	67	10	33207	17	0	HMDB00045 HMDB00187 HMDB00161 HMDB00641 HMDB00168 HMDB00929 HMDB00158 HMDB00172 HMDB00167 HMDB00883	HMDB00045 HMDB00187 HMDB00161 HMDB00641 HMDB00168 HMDB00929 HMDB00158 HMDB00172 HMDB00167 HMDB00883
	nutraceutical	ChEBI	33	12	8326	44	0	HMDB00045 HMDB00162 HMDB00641 HMDB02183 HMDB00168 HMDB00929 HMDB00064 HMDB00123 HMDB00158 HMDB01893 HMDB00167 HMDB00883	CHEBI:16027 CHEBI:17203 CHEBI:18050 CHEBI:28125 CHEBI:17196 CHEBI:16828 CHEBI:16919 CHEBI:15428 CHEBI:17895 CHEBI:18145 CHEBI:16857 CHEBI:16414
	Essential amino acid	HMDB	67	7	33207	14	1.15e-14	HMDB00267 HMDB00251 HMDB00641 HMDB00168 HMDB00929 HMDB00191 HMDB00062	HMDB00267 HMDB00251 HMDB00641 HMDB00168 HMDB00929 HMDB00191 HMDB00062
	Lipid catabolism, Fatty acid transport, Energy production	HMDB	67	8	33207	29	1.53e-14	HMDB00651 HMDB00705 HMDB06317 HMDB02013 HMDB02014 HMDB00688 HMDB00824 HMDB06318	HMDB00651 HMDB00705 HMDB06317 HMDB02013 HMDB02014 HMDB00688 HMDB00824 HMDB06318
	Component of Glycerophospholipid metabolism	HMDB	67	7	33207	33	6.97e-12	HMDB00224 HMDB00149 HMDB00126 HMDB00211 HMDB00086 HMDB00131 HMDB00895	HMDB00224 HMDB00149 HMDB00126 HMDB00211 HMDB00086 HMDB00131 HMDB00895
	Component of Alanine and aspartate metabolism	HMDB	67	6	33207	20	2.8e-11	HMDB00045 HMDB00161 HMDB00641 HMDB00168 HMDB00191 HMDB00062	HMDB00045 HMDB00161 HMDB00641 HMDB00168 HMDB00191 HMDB00062
	Component of Glycine, serine and threonine metabolism	HMDB	67	7	33207	45	4.84e-11	HMDB00045 HMDB00187 HMDB00161 HMDB00574 HMDB00214 HMDB00064 HMDB00167	HMDB00045 HMDB00187 HMDB00161 HMDB00574 HMDB00214 HMDB00064 HMDB00167
	Common amino acids	KEGG	27	11	581	20	9.24e-10	HMDB00187 HMDB00161 HMDB00641 HMDB00168 HMDB00929 HMDB00191 HMDB00123 HMDB00158 HMDB00172 HMDB00167 HMDB00883	C00065 C00041 C00064 C00152 C00078 C00049 C00037 C00082 C00407 C00188 C00183
	Component of Arginine and proline metabolism	HMDB	67	6	33207	38	1.39e-09	HMDB00045 HMDB00162 HMDB00214 HMDB00191 HMDB00064 HMDB00294	HMDB00045 HMDB00162 HMDB00214 HMDB00191 HMDB00064 HMDB00294
	Component of Nitrogen metabolism	HMDB	67	5	33207	17	1.5e-09	HMDB00045 HMDB00641 HMDB00574 HMDB00168 HMDB00191	HMDB00045 HMDB00641 HMDB00574 HMDB00168 HMDB00191
	Component of Glutamate metabolism	HMDB	67	5	33207	32	4.25e-08	HMDB00045 HMDB00161 HMDB00641 HMDB00124 HMDB00191	HMDB00045 HMDB00161 HMDB00641 HMDB00124 HMDB00191
	Non-essential amino acid	HMDB	67	3	33207	3	5.42e-08	HMDB00641 HMDB00191 HMDB00123	HMDB00641 HMDB00191 HMDB00123
	Component of Purine metabolism	HMDB	67	5	33207	39	9.03e-08	HMDB00045 HMDB00641 HMDB00050 HMDB01548 HMDB00191	HMDB00045 HMDB00641 HMDB00050 HMDB01548 HMDB00191
	Component of Selenoamino acid metabolism	HMDB	67	4	33207	14	9.03e-08	HMDB00045 HMDB00187 HMDB00050 HMDB00574	HMDB00045 HMDB00187 HMDB00050 HMDB00574
	Component of Cysteine metabolism	HMDB	67	4	33207	15	1.08e-07	HMDB00187 HMDB00574 HMDB00190 HMDB00191	HMDB00187 HMDB00574 HMDB00190 HMDB00191
	Component of Methionine metabolism	HMDB	67	4	33207	16	1.33e-07	HMDB00045 HMDB00187 HMDB00050 HMDB00574	HMDB00045 HMDB00187 HMDB00050 HMDB00574
	Component of Tryptophan metabolism	HMDB	67	4	33207	28	1.38e-06	HMDB00045 HMDB00161 HMDB00929 HMDB00684	HMDB00045 HMDB00161 HMDB00929 HMDB00684
	Component of Valine, leucine and isoleucine biosynthesis	HMDB	67	3	33207	8	1.88e-06	HMDB00045 HMDB00172 HMDB00883	HMDB00045 HMDB00172 HMDB00883
	Peptides	KEGG	27	14	581	72	3.57e-06	HMDB00149 HMDB00056 HMDB00187 HMDB00161 HMDB00641 HMDB00168 HMDB00929 HMDB00214 HMDB00191 HMDB00123 HMDB00158 HMDB00172 HMDB00167 HMDB00883	C00189 C00099 C00065 C00041 C00064 C00152 C00078 C00077 C00049 C00037 C00082 C00407 C00188 C00183
	Amino acids	KEGG	27	13	581	61	3.57e-06	HMDB00056 HMDB00187 HMDB00161 HMDB00641 HMDB00168 HMDB00929 HMDB00214 HMDB00191 HMDB00123 HMDB00158 HMDB00172 HMDB00167 HMDB00883	C00099 C00065 C00041 C00064 C00152 C00078 C00077 C00049 C00037 C00082 C00407 C00188 C00183
	Component of Phenylalanine metabolism	HMDB	67	3	33207	14	1.08e-05	HMDB00929 HMDB00191 HMDB00158	HMDB00929 HMDB00191 HMDB00158
	Component of Phenylalanine, tyrosine and tryptophan biosynthesis	HMDB	67	3	33207	15	1.27e-05	HMDB00045 HMDB00191 HMDB00158	HMDB00045 HMDB00191 HMDB00158
	Component of Fatty acid metabolism	HMDB	67	3	33207	17	1.8e-05	HMDB00222 HMDB00045 HMDB00062	HMDB00222 HMDB00045 HMDB00062
	Component of Histidine metabolism	HMDB	67	3	33207	18	2.06e-05	HMDB00045 HMDB00929 HMDB00191	HMDB00045 HMDB00929 HMDB00191
	Component of Pyruvate metabolism	HMDB	67	3	33207	23	4.23e-05	HMDB00045 HMDB00744 HMDB00190	HMDB00045 HMDB00744 HMDB00190
	Component of Aminosugars metabolism	HMDB	67	3	33207	28	7.44e-05	HMDB00641 HMDB00124 HMDB01129	HMDB00641 HMDB00124 HMDB01129
	Component of Tyrosine metabolism	HMDB	67	3	33207	40	0.000203	HMDB00929 HMDB00191 HMDB00158	HMDB00929 HMDB00191 HMDB00158
	Hormones, Membrane component	HMDB	67	3	33207	241	0.0198	HMDB00896 HMDB01893 HMDB00951	HMDB00896 HMDB01893 HMDB00951
	neuroprotective agent	ChEBI	33	3	8326	63	0.0269	HMDB01406 HMDB00064 HMDB00086	CHEBI:17154 CHEBI:16919 CHEBI:16870
	Waste products	HMDB	67	6	33207	1189	0.0409	HMDB01859 HMDB00289 HMDB00045 HMDB00162 HMDB00574 HMDB00714	HMDB01859 HMDB00289 HMDB00045 HMDB00162 HMDB00574 HMDB00714
Muscle	Component of Aminoacyl-tRNA biosynthesis	HMDB	56	7	33207	17	2.35e-14	HMDB00182 HMDB00177 HMDB00929 HMDB00696 HMDB00168 HMDB00159 HMDB00172	HMDB00182 HMDB00177 HMDB00929 HMDB00696 HMDB00168 HMDB00159 HMDB00172
	nutraceutical	ChEBI	21	8	8326	44	2.22e-12	HMDB00182 HMDB00177 HMDB00064 HMDB00929 HMDB00696 HMDB00168 HMDB00159 HMDB02183	CHEBI:18019 CHEBI:15971 CHEBI:16919 CHEBI:16828 CHEBI:16643 CHEBI:17196 CHEBI:17295 CHEBI:28125
	Essential amino acid	HMDB	56	5	33207	14	3.98e-10	HMDB00177 HMDB00267 HMDB00062 HMDB00929 HMDB00168	HMDB00177 HMDB00267 HMDB00062 HMDB00929 HMDB00168
	Component of Glutathione metabolism	HMDB	56	4	33207	13	6.8e-08	HMDB01401 HMDB00267 HMDB00125 HMDB03337	HMDB01401 HMDB00267 HMDB00125 HMDB03337
	Component of Histidine metabolism	HMDB	56	4	33207	18	2.31e-07	HMDB00939 HMDB00177 HMDB00929 HMDB00696	HMDB00939 HMDB00177 HMDB00929 HMDB00696
	Component of Tyrosine metabolism	HMDB	56	4	33207	40	5.59e-06	HMDB00939 HMDB00929 HMDB00696 HMDB00159	HMDB00939 HMDB00929 HMDB00696 HMDB00159
	Common amino acids	KEGG	17	7	581	20	5.76e-06	HMDB00182 HMDB00177 HMDB00929 HMDB00168 HMDB00687 HMDB00159 HMDB00172	C00047 C00135 C00078 C00152 C00123 C00079 C00407
	Component of Starch and sucrose metabolism	HMDB	56	3	33207	17	2.3e-05	HMDB01401 HMDB00124 HMDB00258	HMDB01401 HMDB00124 HMDB00258
	Component of Alanine and aspartate metabolism	HMDB	56	3	33207	20	3.36e-05	HMDB00201 HMDB00062 HMDB00168	HMDB00201 HMDB00062 HMDB00168
	Lipid catabolism, Fatty acid transport, Energy production	HMDB	56	3	33207	29	9.48e-05	HMDB00824 HMDB02366 HMDB00688	HMDB00824 HMDB02366 HMDB00688
	Component of Glutamate metabolism	HMDB	56	3	33207	32	0.000116	HMDB00124 HMDB00125 HMDB03337	HMDB00124 HMDB00125 HMDB03337
	Component of Purine metabolism	HMDB	56	3	33207	39	0.000176	HMDB01548 HMDB00195 HMDB00157	HMDB01548 HMDB00195 HMDB00157
	Component of Arginine and proline metabolism	HMDB	56	3	33207	38	0.000176	HMDB00939 HMDB00064 HMDB00294	HMDB00939 HMDB00064 HMDB00294
	Component of Glycine, serine and threonine metabolism	HMDB	56	3	33207	45	0.00025	HMDB00939 HMDB00064 HMDB00696	HMDB00939 HMDB00064 HMDB00696
	Amino acids	KEGG	17	8	581	61	0.00108	HMDB00182 HMDB00177 HMDB00929 HMDB00056 HMDB00168 HMDB00687 HMDB00159 HMDB00172	C00047 C00135 C00078 C00099 C00152 C00123 C00079 C00407
	Peptides	KEGG	17	8	581	72	0.00247	HMDB00182 HMDB00177 HMDB00929 HMDB00056 HMDB00168 HMDB00687 HMDB00159 HMDB00172	C00047 C00135 C00078 C00099 C00152 C00123 C00079 C00407
	Fatty acids	KEGG	17	5	581	28	0.00373	HMDB00220 HMDB01043 HMDB00207 HMDB00827 HMDB02183	C00249 C00219 C00712 C01530 C06429
	Unsaturated fatty acids	KEGG	17	3	581	13	0.0199	HMDB01043 HMDB00207 HMDB02183	C00219 C00712 C06429
	Lipids	KEGG	17	7	581	86	0.0227	HMDB10383 HMDB00220 HMDB01043 HMDB00207 HMDB00827 HMDB00067 HMDB02183	C04230 C00249 C00219 C00712 C01530 C00187 C06429
	Membrane component	HMDB	56	14	33207	5157	0.0558	HMDB10404 HMDB10393 HMDB10403 HMDB10384 HMDB10395 HMDB10386 HMDB10388 HMDB10382 HMDB10397 HMDB12108 HMDB10379 HMDB10407 HMDB02815 HMDB10383	HMDB10404 HMDB10393 HMDB10403 HMDB10384 HMDB10395 HMDB10386 HMDB10388 HMDB10382 HMDB10397 HMDB12108 HMDB10379 HMDB10407 HMDB02815 HMDB10383
	Waste products	HMDB	56	5	33207	1189	0.0599	HMDB00195 HMDB00939 HMDB00157 HMDB00125 HMDB00696	HMDB00195 HMDB00939 HMDB00157 HMDB00125 HMDB00696
	Energy source	HMDB	56	13	33207	5022	0.0809	HMDB10404 HMDB10393 HMDB10403 HMDB10384 HMDB10395 HMDB10386 HMDB10388 HMDB10382 HMDB10397 HMDB12108 HMDB10379 HMDB10407 HMDB10383	HMDB10404 HMDB10393 HMDB10403 HMDB10384 HMDB10395 HMDB10386 HMDB10388 HMDB10382 HMDB10397 HMDB12108 HMDB10379 HMDB10407 HMDB10383
Serum	nutraceutical	ChEBI	8	6	8326	44	6.37e-12	HMDB00929 HMDB00162 HMDB00123 HMDB01893 HMDB00182 HMDB00158	CHEBI:16828 CHEBI:17203 CHEBI:15428 CHEBI:18145 CHEBI:18019 CHEBI:17895
	Component of Aminoacyl-tRNA biosynthesis	HMDB	27	3	33207	17	1.13e-05	HMDB00929 HMDB00182 HMDB00158	HMDB00929 HMDB00182 HMDB00158
	Lipid catabolism, Fatty acid transport, Energy production	HMDB	27	3	33207	29	3.03e-05	HMDB02014 HMDB06469 HMDB00651	HMDB02014 HMDB06469 HMDB00651
	Common amino acids	KEGG	8	4	581	20	0.000924	HMDB00929 HMDB00123 HMDB00182 HMDB00158	C00078 C00037 C00047 C00082
	Amino acids	KEGG	8	5	581	61	0.00334	HMDB00929 HMDB00123 HMDB00182 HMDB00158 HMDB00214	C00078 C00037 C00047 C00082 C00077
	Peptides	KEGG	8	5	581	72	0.00495	HMDB00929 HMDB00123 HMDB00182 HMDB00158 HMDB00214	C00078 C00037 C00047 C00082 C00077
	Membrane component	HMDB	27	9	33207	5157	0.0239	HMDB12108 HMDB10384 HMDB10383 HMDB02815 HMDB10388 HMDB10379 HMDB10397 HMDB10403 HMDB10382	HMDB12108 HMDB10384 HMDB10383 HMDB02815 HMDB10388 HMDB10379 HMDB10397 HMDB10403 HMDB10382
	Energy source	HMDB	27	8	33207	5022	0.0517	HMDB12108 HMDB10384 HMDB10383 HMDB10388 HMDB10379 HMDB10397 HMDB10403 HMDB10382	HMDB12108 HMDB10384 HMDB10383 HMDB10388 HMDB10379 HMDB10397 HMDB10403 HMDB10382

## Sheet: Table S7
Tissue	Seed	Mean Accuracy	Accuracy Mean SD	Mean ROC AUC	ROC AUC Mean SD
VAT	59	0.780952	0.170736	0.831746	0.117403
Liver	227	0.805	0.075829	0.815833	0.123125
Pancreatic Islets	456	0.66	0.171937	0.558571	0.286267
Muscle	32	0.815873	0.094973	0.806905	0.132192
Serum	200	0.822222	0.168508	0.827778	0.215524

## Sheet: Table S8
Tissue	Rules	Rule Accuracy	Rule Support	Rule P-value
VAT	Fructose=HIGH AND Threonine=HIGH THEN T2D	0.8	4	0.0236205
	Fructose=MID THEN Norm	0.882353	15	0.0335004
	Asparagine=LOW AND Threonine=MID THEN Norm	1	8	0.0403626
	Asparagine=HIGH AND Fructose=HIGH THEN T2D	0.666667	4	0.057632
	Asparagine=LOW AND Fructose=LOW AND Threonine=LOW THEN T2D	1	2	0.0863787
Liver	Phosphoethanolamine=LOW THEN Norm	1	14	0.00146724
	Alanine=LOW THEN Norm	1	12	0.00469302
	Adenosine monophosphate=LOW AND Alanine=MID THEN T2D	1	4	0.00638792
	Adenosine monophosphate=MID THEN Norm	0.9375	15	0.00646285
	Adenosine monophosphate=HIGH AND Alanine=HIGH THEN T2D	0.666667	6	0.0157101
	Alanine=MID AND Proline=HIGH THEN T2D	1	3	0.0249129
	Adenosine monophosphate=LOW AND Alanine=MID AND Phosphoethanolamine=MID THEN T2D	1	3	0.0249129
	Adenosine monophosphate=LOW AND Proline=HIGH THEN T2D	1	3	0.0249129
	Phosphoethanolamine=HIGH AND Proline=MID THEN T2D	1	3	0.0249129
	Adenosine monophosphate=HIGH AND Proline=MID THEN T2D	0.8	4	0.0258879
	Adenosine monophosphate=LOW AND Proline=LOW THEN Norm	0.916667	11	0.0453658
	Adenosine monophosphate=MID AND Proline=MID THEN Norm	1	7	0.0578531
	Adenosine monophosphate=HIGH AND Proline=HIGH THEN T2D	0.666667	4	0.0627797
	Adenosine monophosphate=HIGH AND Phosphoethanolamine=MID THEN T2D	1	2	0.0905923
	Adenosine monophosphate=HIGH AND Alanine=MID THEN T2D	1	2	0.0905923
	Alanine=MID AND Phosphoethanolamine=HIGH THEN T2D	1	2	0.0905923
Pancreatic Islets	Cholesterol=MID THEN Norm	1	15	0.00157205
	Cholesterol=LOW AND Citric acid=LOW THEN T2D	0.833333	5	0.00470549
	Cholesterol=MID AND Citric acid=LOW THEN Norm	1	7	0.0754606
Muscle	Histidine=HIGH AND Palmitic acid=HIGH THEN T2D	1	6	0.000281475
	Lysine=MID THEN Norm	1	15	0.00102366
	LysoPC (22:6)=LOW AND Palmitic acid=HIGH THEN T2D	1	5	0.00133701
	Histidine=HIGH AND Lysine=LOW THEN T2D	1	5	0.00133701
	Palmitic acid=HIGH AND Lysine=LOW THEN T2D	0.857143	6	0.00165081
	Histidine=HIGH AND LysoPC (22:6)=LOW THEN T2D	1	4	0.0057937
	Mannitol=HIGH AND LysoPC (22:6)=LOW THEN T2D	1	4	0.0057937
	Cyclic adenosine diphosphate ribose=HIGH AND Palmitic acid=HIGH THEN T2D	1	4	0.0057937
	LysoPC (18:2)=LOW AND Lysine=HIGH THEN T2D	0.833333	5	0.00661466
	Mannitol=HIGH AND LysoPC (18:2)=LOW THEN T2D	1	3	0.0231748
	LysoPC (18:2)=MID AND Palmitic acid=HIGH THEN T2D	1	3	0.0231748
	Mannitol=MID AND Lysine=MID THEN Norm	1	9	0.0253708
	LysoPC (22:6)=MID THEN Norm	0.923077	12	0.0340153
	Mannitol=MID AND LysoPC (22:6)=MID THEN Norm	1	8	0.0403626
	Histidine=LOW AND Cyclic adenosine diphosphate ribose=MID THEN Norm	1	7	0.0631763
	Histidine=LOW AND LysoPC (18:2)=HIGH THEN Norm	1	7	0.0631763
	Palmitic acid=LOW THEN Norm	0.866667	13	0.0751447
	Histidine=LOW AND Cyclic adenosine diphosphate ribose=LOW THEN T2D	0.75	3	0.075318
	Histidine=HIGH AND LysoPC (18:2)=LOW THEN T2D	0.75	3	0.075318
	Histidine=LOW AND LysoPC (18:2)=LOW THEN T2D	0.75	3	0.075318
	Histidine=LOW AND Cyclic adenosine diphosphate ribose=LOW AND LysoPC (18:2)=LOW THEN T2D	1	2	0.0863787
	Cyclic adenosine diphosphate ribose=HIGH AND LysoPC (18:2)=LOW THEN T2D	1	2	0.0863787
	Cyclic adenosine diphosphate ribose=MID AND Tryptophan=HIGH THEN T2D	1	2	0.0863787
	LysoPC (18:2)=HIGH AND Palmitic acid=MID THEN Norm	1	6	0.0973968
	Histidine=MID AND LysoPC (22:6)=MID THEN Norm	1	6	0.0973968
	Cyclic adenosine diphosphate ribose=MID AND LysoPC (22:6)=MID THEN Norm	1	6	0.0973968
Serum	LysoPC (O-16:0)=LOW AND Ornithine=HIGH THEN T2D	1	7	5.3252e-05
	Cellotriose=HIGH AND LysoPC (18:1)=LOW THEN T2D	1	5	0.00133701
	1,5 Anhydrosorbitol=LOW AND LysoPC (18:0)=LOW THEN T2D	1	5	0.00133701
	1,5 Anhydrosorbitol=HIGH THEN Norm	1	14	0.00185538
	LysoPC (14:0)=MID AND LysoPC (18:0)=LOW THEN T2D	1	4	0.0057937
	1,5 Anhydrosorbitol=HIGH AND LysoPC (18:1)=HIGH THEN Norm	1	10	0.0156702
	Erythritol=LOW THEN Norm	0.928571	13	0.0217188
	1,5 Anhydrosorbitol=MID AND Ornithine=HIGH THEN T2D	1	3	0.0231748
	1,5 Anhydrosorbitol=MID AND Cellotriose=MID AND LysoPC (14:0)=MID THEN T2D	1	3	0.0231748
	1,5 Anhydrosorbitol=LOW AND LysoPC (14:0)=LOW AND LysoPC (18:1)=LOW THEN T2D	1	3	0.0231748
	1,5 Anhydrosorbitol=MID AND LysoPC (14:0)=MID THEN T2D	1	3	0.0231748
	1,5 Anhydrosorbitol=MID AND LysoPC (18:0)=LOW THEN T2D	0.8	4	0.0236205
	1,5 Anhydrosorbitol=MID AND LysoPC (18:1)=LOW THEN T2D	0.8	4	0.0236205
	Cellotriose=MID AND Ornithine=HIGH THEN T2D	0.8	4	0.0236205
	1,5 Anhydrosorbitol=MID AND LysoPC (O-16:0)=LOW THEN T2D	0.8	4	0.0236205
	1,5 Anhydrosorbitol=LOW AND LysoPC (O-16:0)=MID THEN T2D	0.8	4	0.0236205
	1,5 Anhydrosorbitol=LOW AND Ornithine=HIGH THEN T2D	0.8	4	0.0236205
	1,5 Anhydrosorbitol=HIGH AND LysoPC (O-16:0)=HIGH THEN Norm	1	9	0.0253708
	LysoPC (14:0)=HIGH THEN Norm	0.923077	12	0.0340153
	LysoPC (18:0)=HIGH THEN Norm	0.916667	11	0.0519372
	Cellotriose=HIGH AND LysoPC (14:0)=LOW THEN T2D	0.666667	4	0.057632
	1,5 Anhydrosorbitol=HIGH AND LysoPC (14:0)=HIGH THEN Norm	1	7	0.0631763
	Cellotriose=MID AND Erythritol=HIGH THEN T2D	0.75	3	0.075318
	LysoPC (14:0)=MID AND LysoPC (18:1)=LOW THEN T2D	0.75	3	0.075318
	Cellotriose=MID AND LysoPC (18:0)=LOW THEN T2D	0.75	3	0.075318
	1,5 Anhydrosorbitol=MID AND Erythritol=MID AND LysoPC (14:0)=MID THEN T2D	1	2	0.0863787
	1,5 Anhydrosorbitol=LOW AND Cellotriose=MID AND LysoPC (18:0)=MID THEN T2D	1	2	0.0863787
	1,5 Anhydrosorbitol=LOW AND Cellotriose=MID AND Erythritol=HIGH THEN T2D	1	2	0.0863787
	1,5 Anhydrosorbitol=HIGH AND Cellotriose=HIGH THEN Norm	1	6	0.0973968
	1,5 Anhydrosorbitol=HIGH AND Erythritol=MID THEN Norm	1	6	0.0973968

## Sheet: Table S9
Covariate	VAT	Liver	Pancreatic Islets	Muscle	Serum
SW	0/81	6/143	0/144	4/171	0/151
Age	0/81	0/143	0/144	0/171	2/151
YoB	0/81	0/143	0/144	0/171	1/151
BMI	1/81	0/143	0/144	2/172	0/151

[truncated: 1 more sheets: Table S10]
